# Supplementary material for: AT-NeuroEAE: A Joint Extraction Model of Events With Attributes for Research Sharing-Oriented Neuroimaging Provenance Construction
Source: Front Neurosci. 2022 Mar 7;15:739535. doi: 10.3389/fnins.2021.739535 (PMC8936590; doi:10.3389/fnins.2021.739535)
Supplement: Supplementary file 1 [file Data_Sheet_1.ZIP]

Archive with 16 entries (11 files):
- dataset/1/
- dataset/1/dev.txt
- dataset/1/train.txt
- dataset/2/
- dataset/2/dev.txt
- dataset/2/train.txt
- dataset/3/
- dataset/3/dev.txt
- dataset/3/train.txt
- dataset/4/
- dataset/4/dev.txt
- dataset/4/train.txt
- dataset/5/
- dataset/5/dev.txt
- dataset/5/train.txt
- dataset/data.txt
