# Supplementary material for: AT-NeuroEAE: A Joint Extraction Model of Events With Attributes for Research Sharing-Oriented Neuroimaging Provenance Construction
Source: Front Neurosci. 2022 Mar 7;15:739535. doi: 10.3389/fnins.2021.739535 (PMC8936590; doi:10.3389/fnins.2021.739535)
Supplement: Supplementary file 1 [file Data_Sheet_1.ZIP › dataset/2/train.txt]

#doc 134448
0	functional	B-TOL	['N']	[0]
1	connectivity	I-TOL	['N']	[1]
2	of	O	['N']	[2]
3	the	O	['N']	[3]
4	amygdala	B-BRI	['N']	[4]
5	the	O	['N']	[5]
6	one-sample	O	['N']	[6]
7	t-test	B-PBA	['N']	[7]
8	results	O	['N']	[8]
9	showed	B-Parameter_Analysis	['Parameter_Analysis_rsTOL', 'Parameter_Analysis_rsPBA']	[1, 7]
10	that	O	['N']	[10]
11	the	O	['N']	[11]
12	bla	O	['N']	[12]
13	connected	B-was_Associated_With	['N']	[13]
14	to	O	['N']	[14]
15	extensive	O	['N']	[15]
16	subcortical	O	['N']	[16]
17	structures	O	['N']	[17]
18	and	O	['N']	[18]
19	a	O	['N']	[19]
20	few	O	['N']	[20]
21	cortical	O	['N']	[21]
22	regions	O	['N']	[22]
23	,	O	['N']	[23]
24	whereas	O	['N']	[24]
25	the	O	['N']	[25]
26	cma	O	['N']	[26]
27	was	O	['N']	[27]
28	primarily	O	['N']	[28]
29	connected	B-was_Associated_With	['was_Associated_With_rsBRI']	[4]
30	with	O	['N']	[30]
31	cortical	O	['N']	[31]
32	structures	O	['N']	[32]
33	.	O	['N']	[33]
#doc 134458
0	increased	B-was_Associated_With	['was_Associated_With_rsBRI']	[36]
1	left	O	['N']	[1]
2	bla	O	['N']	[2]
3	functional	B-TOL	['N']	[3]
4	connectivity	I-TOL	['N']	[4]
5	was	O	['N']	[5]
6	found	B-Parameter_Analysis	['N']	[6]
7	with	O	['N']	[7]
8	the	O	['N']	[8]
9	left	O	['N']	[9]
10	PCC\/PrCu	O	['N']	[10]
11	-lrb-	O	['N']	[11]
12	x	O	['N']	[12]
13	=	O	['N']	[13]
14	19.3	O	['N']	[14]
15	,	O	['N']	[15]
16	y	O	['N']	[16]
17	=	O	['N']	[17]
18	57.4	O	['N']	[18]
19	,	O	['N']	[19]
20	z	O	['N']	[20]
21	=	O	['N']	[21]
22	10.4	O	['N']	[22]
23	;	O	['N']	[23]
24	k	O	['N']	[24]
25	=	O	['N']	[25]
26	252	O	['N']	[26]
27	;	O	['N']	[27]
28	t	O	['N']	[28]
29	score	B-Parameter_Analysis	['N']	[29]
30	=	O	['N']	[30]
31	2.20	O	['N']	[31]
32	-rrb-	O	['N']	[32]
33	and	O	['N']	[33]
34	right	O	['N']	[34]
35	parahippocampal	B-BRI	['N']	[35]
36	gyrus	I-BRI	['N']	[36]
37	-lrb-	O	['N']	[37]
38	x	O	['N']	[38]
39	=	O	['N']	[39]
40	−	O	['N']	[40]
41	27.4	O	['N']	[41]
42	,	O	['N']	[42]
43	y	O	['N']	[43]
44	=	O	['N']	[44]
45	33.9	O	['N']	[45]
46	,	O	['N']	[46]
47	z	O	['N']	[47]
48	=	O	['N']	[48]
49	2.3	O	['N']	[49]
50	;	O	['N']	[50]
51	k	O	['N']	[51]
52	=	O	['N']	[52]
53	355	O	['N']	[53]
54	;	O	['N']	[54]
55	t	O	['N']	[55]
56	score	B-Parameter_Analysis	['Parameter_Analysis_rsTOL', 'Parameter_Analysis_rsRLT']	[4, 61]
57	=	O	['N']	[57]
58	2.83	O	['N']	[58]
59	-rrb-	O	['N']	[59]
60	-lrb-	O	['N']	[60]
61	table	B-RLT	['N']	[61]
62	3	O	['N']	[62]
63	and	O	['N']	[63]
64	Fig.	O	['N']	[64]
65	2	O	['N']	[65]
66	-rrb-	O	['N']	[66]
67	.	O	['N']	[67]
#doc 19771
0	probabilistic	O	['N']	[0]
1	ica	B-TOL	['N']	[1]
2	provides	B-Parameter_Analysis	['N']	[2]
3	intensity	O	['N']	[3]
4	values	O	['N']	[4]
5	-lrb-	O	['N']	[5]
6	z	O	['N']	[6]
7	scores	B-Parameter_Analysis	['Parameter_Analysis_rsTOL', 'Parameter_Analysis_rsPBA']	[1, 29]
8	-rrb-	O	['N']	[8]
9	and	O	['N']	[9]
10	thus	O	['N']	[10]
11	a	O	['N']	[11]
12	measure	B-Acquisition	['N']	[12]
13	of	O	['N']	[13]
14	the	O	['N']	[14]
15	contribution	O	['N']	[15]
16	of	O	['N']	[16]
17	the	O	['N']	[17]
18	time	O	['N']	[18]
19	course	O	['N']	[19]
20	of	O	['N']	[20]
21	a	O	['N']	[21]
22	component	O	['N']	[22]
23	to	O	['N']	[23]
24	the	O	['N']	[24]
25	signal	O	['N']	[25]
26	at	O	['N']	[26]
27	a	O	['N']	[27]
28	given	O	['N']	[28]
29	voxel	B-PBA	['N']	[29]
30	.	O	['N']	[30]
#doc 36158
0	a	O	['N']	[0]
1	repeated-measures	O	['N']	[1]
2	anova	B-TOL	['N']	[2]
3	performed	B-Experiment	['Experiment_rsTSK', 'Experiment_rsTSK', 'Experiment_rsSEN', 'Experiment_rsSEN']	[34, 19, 21, 23]
4	on	O	['N']	[4]
5	the	O	['N']	[5]
6	percent	O	['N']	[6]
7	delay	O	['N']	[7]
8	responses	B-was_Associated_With	['N']	[8]
9	using	B-Acquisition	['N']	[9]
10	the	O	['N']	[10]
11	factors	O	['N']	[11]
12	modality	O	['N']	[12]
13	-lrb-	O	['N']	[13]
14	unimodal	O	['N']	[14]
15	vs	O	['N']	[15]
16	bimodal	O	['N']	[16]
17	-rrb-	O	['N']	[17]
18	and	O	['N']	[18]
19	task	B-TSK	['N']	[19]
20	-lrb-	O	['N']	[20]
21	visual	B-SEN	['N']	[21]
22	vs	O	['N']	[22]
23	auditory	B-SEN	['N']	[23]
24	-rrb-	O	['N']	[24]
25	revealed	B-Parameter_Analysis	['Parameter_Analysis_rsTOL']	[2]
26	a	O	['N']	[26]
27	significant	O	['N']	[27]
28	main	O	['N']	[28]
29	effect	B-was_Associated_With	['was_Associated_With_rsTSK', 'was_Associated_With_rsTSK']	[34, 19]
30	of	O	['N']	[30]
31	modality	O	['N']	[31]
32	and	O	['N']	[32]
33	of	O	['N']	[33]
34	task	B-TSK	['N']	[34]
35	-lrb-	O	['N']	[35]
36	f	O	['N']	[36]
37	-lrb-	O	['N']	[37]
38	1,19	O	['N']	[38]
39	-rrb-	O	['N']	[39]
40	=	O	['N']	[40]
41	6.809	O	['N']	[41]
42	,	O	['N']	[42]
43	p	O	['N']	[43]
44	=	O	['N']	[44]
45	0.017	O	['N']	[45]
46	,	O	['N']	[46]
47	η2p	O	['N']	[47]
48	=	O	['N']	[48]
49	0.264	O	['N']	[49]
50	and	O	['N']	[50]
51	f	O	['N']	[51]
52	-lrb-	O	['N']	[52]
53	1,19	O	['N']	[53]
54	-rrb-	O	['N']	[54]
55	=	O	['N']	[55]
56	9.541	O	['N']	[56]
57	,	O	['N']	[57]
58	p	O	['N']	[58]
59	=	O	['N']	[59]
60	0.006	O	['N']	[60]
61	,	O	['N']	[61]
62	η2p	O	['N']	[62]
63	=	O	['N']	[63]
64	0.334	O	['N']	[64]
65	,	O	['N']	[65]
66	respectively	O	['N']	[66]
67	-rrb-	O	['N']	[67]
68	.	O	['N']	[68]
#doc 134461
0	after	O	['N']	[0]
1	tsd	O	['N']	[1]
2	,	O	['N']	[2]
3	increased	B-was_Associated_With	['was_Associated_With_rsBRI']	[14]
4	left	O	['N']	[4]
5	cma	O	['N']	[5]
6	functional	B-TOL	['N']	[6]
7	connectivity	I-TOL	['N']	[7]
8	was	O	['N']	[8]
9	found	B-Parameter_Analysis	['N']	[9]
10	with	O	['N']	[10]
11	the	O	['N']	[11]
12	right	O	['N']	[12]
13	precentral	B-BRI	['N']	[13]
14	gyrus	I-BRI	['N']	[14]
15	-lrb-	O	['N']	[15]
16	x	O	['N']	[16]
17	=	O	['N']	[17]
18	−	O	['N']	[18]
19	50.5	O	['N']	[19]
20	,	O	['N']	[20]
21	y	O	['N']	[21]
22	=	O	['N']	[22]
23	6.2	O	['N']	[23]
24	,	O	['N']	[24]
25	z	O	['N']	[25]
26	=	O	['N']	[26]
27	22.3	O	['N']	[27]
28	;	O	['N']	[28]
29	k	O	['N']	[29]
30	=	O	['N']	[30]
31	222	O	['N']	[31]
32	;	O	['N']	[32]
33	t	O	['N']	[33]
34	score	B-Parameter_Analysis	['Parameter_Analysis_rsTOL', 'Parameter_Analysis_rsRLT']	[7, 39]
35	=	O	['N']	[35]
36	2.68	O	['N']	[36]
37	-rrb-	O	['N']	[37]
38	-lrb-	O	['N']	[38]
39	table	B-RLT	['N']	[39]
40	3	O	['N']	[40]
41	and	O	['N']	[41]
42	Fig.	O	['N']	[42]
43	2	O	['N']	[43]
44	-rrb-	O	['N']	[44]
45	.	O	['N']	[45]
#doc 19777
0	briefly	O	['N']	[0]
1	,	O	['N']	[1]
2	mvpa	B-TOL	['N']	[2]
3	assesses	B-Acquisition	['N']	[3]
4	the	O	['N']	[4]
5	multivariate	O	['N']	[5]
6	pattern	O	['N']	[6]
7	of	O	['N']	[7]
8	connections	O	['N']	[8]
9	between	O	['N']	[9]
10	each	O	['N']	[10]
11	voxel	B-PBA	['N']	[11]
12	and	O	['N']	[12]
13	every	O	['N']	[13]
14	other	O	['N']	[14]
15	voxel	B-PBA	['N']	[15]
16	in	O	['N']	[16]
17	the	O	['N']	[17]
18	brain	O	['N']	[18]
19	by	O	['N']	[19]
20	performing	B-Experiment	['N']	[20]
21	a	O	['N']	[21]
22	principal	B-TOL	['N']	[22]
23	component	I-TOL	['N']	[23]
24	analysis	I-TOL	['N']	[24]
25	,	O	['N']	[25]
26	yielding	B-Experiment	['N']	[26]
27	an	O	['N']	[27]
28	unbiased	O	['N']	[28]
29	mapping	O	['N']	[29]
30	of	O	['N']	[30]
31	brain	O	['N']	[31]
32	areas	O	['N']	[32]
33	showing	B-Parameter_Analysis	['Parameter_Analysis_rsTOL', 'Parameter_Analysis_rsTOL', 'Parameter_Analysis_rsPBA', 'Parameter_Analysis_rsPBA']	[2, 24, 11, 15]
34	abnormal	O	['N']	[34]
35	whole	O	['N']	[35]
36	brain	O	['N']	[36]
37	connectivity	O	['N']	[37]
38	patterns	O	['N']	[38]
39	.	O	['N']	[39]
#doc 134464
0	our	O	['N']	[0]
1	observations	O	['N']	[1]
2	of	O	['N']	[2]
3	significantly	O	['N']	[3]
4	reduced	B-was_Associated_With	['was_Associated_With_rsBRI', 'was_Associated_With_rsCOG', 'was_Associated_With_rsBRI']	[18, 40, 11]
5	seed-based	O	['N']	[5]
6	functional	B-TOL	['N']	[6]
7	connectivity	I-TOL	['N']	[7]
8	of	O	['N']	[8]
9	the	O	['N']	[9]
10	left	B-BRI	['N']	[10]
11	dlpfc	I-BRI	['N']	[11]
12	,	O	['N']	[12]
13	right	O	['N']	[13]
14	dacc	O	['N']	[14]
15	,	O	['N']	[15]
16	and	O	['N']	[16]
17	right	O	['N']	[17]
18	ifg	B-BRI	['N']	[18]
19	with	O	['N']	[19]
20	the	O	['N']	[20]
21	bla	O	['N']	[21]
22	after	O	['N']	[22]
23	tsd	O	['N']	[23]
24	are	O	['N']	[24]
25	particularly	O	['N']	[25]
26	interesting	O	['N']	[26]
27	as	O	['N']	[27]
28	they	O	['N']	[28]
29	bring	O	['N']	[29]
30	prefrontal	O	['N']	[30]
31	regions	O	['N']	[31]
32	to	O	['N']	[32]
33	the	O	['N']	[33]
34	forefront	O	['N']	[34]
35	of	O	['N']	[35]
36	the	O	['N']	[36]
37	neuronal	O	['N']	[37]
38	mechanism	O	['N']	[38]
39	of	O	['N']	[39]
40	emotional	B-COG	['N']	[40]
41	disruption	O	['N']	[41]
42	after	O	['N']	[42]
43	tsd	O	['N']	[43]
44	.	O	['N']	[44]
#doc 134469
0	a	O	['N']	[0]
1	study	O	['N']	[1]
2	by	O	['N']	[2]
3	duerden	O	['N']	[3]
4	et	O	['N']	[4]
5	al.	O	['N']	[5]
6	indicated	B-Parameter_Analysis	['N']	[6]
7	that	O	['N']	[7]
8	the	O	['N']	[8]
9	dlpfc	B-BRI	['N']	[9]
10	plays	O	['N']	[10]
11	an	O	['N']	[11]
12	important	O	['N']	[12]
13	role	O	['N']	[13]
14	in	O	['N']	[14]
15	inhibition	O	['N']	[15]
16	during	O	['N']	[16]
17	cognitive-emotion	O	['N']	[17]
18	inference	B-TSK	['N']	[18]
19	tasks	I-TSK	['N']	[19]
20	,	O	['N']	[20]
21	suggesting	B-Parameter_Analysis	['N']	[21]
22	that	O	['N']	[22]
23	the	O	['N']	[23]
24	dlpfc	B-BRI	['N']	[24]
25	is	O	['N']	[25]
26	involved	B-was_Associated_With	['was_Associated_With_rsBRI', 'was_Associated_With_rsTSK', 'was_Associated_With_rsBRI', 'was_Associated_With_rsBRI']	[32, 19, 24, 9]
27	in	O	['N']	[27]
28	self-regulation	O	['N']	[28]
29	and	O	['N']	[29]
30	modulation	O	['N']	[30]
31	of	O	['N']	[31]
32	amygdala	B-BRI	['N']	[32]
33	activity	B-was_Started_By	['was_Started_By_rsBRI', 'was_Started_By_rsTSK', 'was_Started_By_rsBRI', 'was_Started_By_rsBRI']	[32, 19, 24, 9]
34	-lrb-	O	['N']	[34]
35	35	O	['N']	[35]
36	-rrb-	O	['N']	[36]
37	.	O	['N']	[37]
#doc 134482
0	considering	O	['N']	[0]
1	the	O	['N']	[1]
2	reduced	B-was_Associated_With	['N']	[2]
3	functional	B-TOL	['N']	[3]
4	connectivity	I-TOL	['N']	[4]
5	between	O	['N']	[5]
6	the	O	['N']	[6]
7	pfc	O	['N']	[7]
8	and	O	['N']	[8]
9	amygdala	B-BRI	['N']	[9]
10	supported	B-Parameter_Analysis	['N']	[10]
11	by	O	['N']	[11]
12	the	O	['N']	[12]
13	above	O	['N']	[13]
14	studies	O	['N']	[14]
15	,	O	['N']	[15]
16	we	O	['N']	[16]
17	suggest	B-Parameter_Analysis	['Parameter_Analysis_rsTOL']	[4]
18	that	O	['N']	[18]
19	tsd	O	['N']	[19]
20	may	O	['N']	[20]
21	reduce	B-was_Associated_With	['was_Associated_With_rsCOG', 'was_Associated_With_rsBRI', 'was_Associated_With_rsCOG']	[24, 9, 27]
22	the	O	['N']	[22]
23	functional	O	['N']	[23]
24	communication	B-COG	['N']	[24]
25	of	O	['N']	[25]
26	brain	O	['N']	[26]
27	emotion	B-COG	['N']	[27]
28	network	O	['N']	[28]
29	.	O	['N']	[29]
#doc 134483
0	this	O	['N']	[0]
1	is	O	['N']	[1]
2	indeed	O	['N']	[2]
3	consistent	B-Parameter_Analysis	['N']	[3]
4	with	I-Parameter_Analysis	['N']	[4]
5	a	O	['N']	[5]
6	theory	O	['N']	[6]
7	of	O	['N']	[7]
8	reduced	B-was_Associated_With	['was_Associated_With_rsBRI', 'was_Associated_With_rsCOG']	[13, 15]
9	top-down	O	['N']	[9]
10	regulation	O	['N']	[10]
11	of	O	['N']	[11]
12	the	O	['N']	[12]
13	amygdala	B-BRI	['N']	[13]
14	by	O	['N']	[14]
15	emotional	B-COG	['N']	[15]
16	regulatory	O	['N']	[16]
17	circuits	O	['N']	[17]
18	-lrb-	O	['N']	[18]
19	10	O	['N']	[19]
20	-rrb-	O	['N']	[20]
21	.	O	['N']	[21]
#doc 134481
0	similarly	O	['N']	[0]
1	,	O	['N']	[1]
2	yoo	O	['N']	[2]
3	and	O	['N']	[3]
4	colleagues	O	['N']	[4]
5	reported	O	['N']	[5]
6	that	O	['N']	[6]
7	the	O	['N']	[7]
8	pfc	O	['N']	[8]
9	inhibited	B-was_Ended_By	['was_Ended_By_rsCOG', 'was_Ended_By_rsBRI', 'was_Ended_By_rsCOG']	[26, 11, 14]
10	the	O	['N']	[10]
11	amygdala	B-BRI	['N']	[11]
12	during	O	['N']	[12]
13	neutral	O	['N']	[13]
14	emotion	B-COG	['N']	[14]
15	conditions	O	['N']	[15]
16	,	O	['N']	[16]
17	and	O	['N']	[17]
18	this	O	['N']	[18]
19	relationship	B-was_Associated_With	['was_Associated_With_rsCOG', 'was_Associated_With_rsBRI', 'was_Associated_With_rsCOG']	[26, 11, 14]
20	was	O	['N']	[20]
21	diminished	O	['N']	[21]
22	in	O	['N']	[22]
23	individuals	O	['N']	[23]
24	with	O	['N']	[24]
25	posttraumatic	O	['N']	[25]
26	stress	B-COG	['N']	[26]
27	disorder	O	['N']	[27]
28	-lrb-	O	['N']	[28]
29	39	O	['N']	[29]
30	-rrb-	O	['N']	[30]
31	,	O	['N']	[31]
32	-lrb-	O	['N']	[32]
33	40	O	['N']	[33]
34	-rrb-	O	['N']	[34]
35	.	O	['N']	[35]
#doc 36186
0	this	O	['N']	[0]
1	result	O	['N']	[1]
2	indicates	B-Parameter_Analysis	['N']	[2]
3	that	O	['N']	[3]
4	lower	B-was_Associated_With	['N']	[4]
5	neural	O	['N']	[5]
6	activation	B-was_Started_By	['was_Started_By_rsTSK']	[36]
7	-lrb-	O	['N']	[7]
8	stronger	O	['N']	[8]
9	suppression	O	['N']	[9]
10	-rrb-	O	['N']	[10]
11	is	O	['N']	[11]
12	related	O	['N']	[12]
13	to	O	['N']	[13]
14	better	O	['N']	[14]
15	performance	O	['N']	[15]
16	-lrb-	O	['N']	[16]
17	increased	B-was_Associated_With	['was_Associated_With_rsTSK']	[36]
18	proportion	O	['N']	[18]
19	of	O	['N']	[19]
20	detected	B-Acquisition	['N']	[20]
21	delays	O	['N']	[21]
22	-rrb-	O	['N']	[22]
23	,	O	['N']	[23]
24	speaking	B-SEN	['N']	[24]
25	for	O	['N']	[25]
26	a	O	['N']	[26]
27	more	O	['N']	[27]
28	efficient	O	['N']	[28]
29	processing	B-Experiment	['Experiment_rsSEN', 'Experiment_rsTSK', 'Experiment_rsSEN']	[35, 36, 24]
30	-lrb-	O	['N']	[30]
31	at	O	['N']	[31]
32	least	O	['N']	[32]
33	in	O	['N']	[33]
34	the	O	['N']	[34]
35	visual	B-SEN	['N']	[35]
36	task	B-TSK	['N']	[36]
37	conditions	O	['N']	[37]
38	-rrb-	O	['N']	[38]
39	.	O	['N']	[39]
#doc 134488
0	a	O	['N']	[0]
1	recent	O	['N']	[1]
2	study	O	['N']	[2]
3	also	O	['N']	[3]
4	reported	O	['N']	[4]
5	increased	B-was_Associated_With	['was_Associated_With_rsCOG', 'was_Associated_With_rsBRI', 'was_Associated_With_rsBRI']	[19, 10, 12]
6	functional	B-TOL	['N']	[6]
7	connectivity	I-TOL	['N']	[7]
8	between	O	['N']	[8]
9	the	O	['N']	[9]
10	amygdala	B-BRI	['N']	[10]
11	and	O	['N']	[11]
12	dmn	B-BRI	['N']	[12]
13	regions	O	['N']	[13]
14	in	O	['N']	[14]
15	healthy	O	['N']	[15]
16	individuals	O	['N']	[16]
17	after	O	['N']	[17]
18	psychosocial	O	['N']	[18]
19	stress	B-COG	['N']	[19]
20	exposure	O	['N']	[20]
21	-lrb-	O	['N']	[21]
22	42	O	['N']	[22]
23	-rrb-	O	['N']	[23]
24	.	O	['N']	[24]
#doc 85345
0	in	O	['N']	[0]
1	an	O	['N']	[1]
2	effort	B-COG	['N']	[2]
3	to	O	['N']	[3]
4	induce	O	['N']	[4]
5	alcohol	O	['N']	[5]
6	craving	O	['N']	[6]
7	and	O	['N']	[7]
8	to	O	['N']	[8]
9	maximize	O	['N']	[9]
10	detection	O	['N']	[10]
11	of	O	['N']	[11]
12	hf-rtms	O	['N']	[12]
13	effects	B-was_Associated_With	['was_Associated_With_rsCOG']	[2]
14	to	O	['N']	[14]
15	cue-induced	O	['N']	[15]
16	alcohol	O	['N']	[16]
17	craving	O	['N']	[17]
18	,	O	['N']	[18]
19	patients	B-SUB	['N']	[19]
20	were	O	['N']	[20]
21	exposed	O	['N']	[21]
22	to	O	['N']	[22]
23	a	O	['N']	[23]
24	block	O	['N']	[24]
25	and	O	['N']	[25]
26	event-related	O	['N']	[26]
27	alcohol	O	['N']	[27]
28	cue-reactivity	O	['N']	[28]
29	paradigm	O	['N']	[29]
30	while	O	['N']	[30]
31	being	O	['N']	[31]
32	scanned	O	['N']	[32]
33	with	O	['N']	[33]
34	fmri	B-DAD	['N']	[34]
35	.	O	['N']	[35]
#doc 52577
0	differences	O	['N']	[0]
1	in	O	['N']	[1]
2	fmri	B-DAD	['N']	[2]
3	activation	B-was_Started_By	['N']	[3]
4	maps	B-RLT	['N']	[4]
5	between	O	['N']	[5]
6	patients	B-SUB	['N']	[6]
7	and	O	['N']	[7]
8	controls	O	['N']	[8]
9	were	O	['N']	[9]
10	generated	B-Experiment	['Experiment_rsSUB']	[6]
11	within	O	['N']	[11]
12	the	O	['N']	[12]
13	feat	B-TOL	['N']	[13]
14	module	O	['N']	[14]
15	,	O	['N']	[15]
16	using	B-Acquisition	['Acquisition_rsDAD', 'Acquisition_rsSUB']	[2, 6]
17	mixed	O	['N']	[17]
18	effects	B-was_Associated_With	['N']	[18]
19	glm	O	['N']	[19]
20	models	O	['N']	[20]
21	-lrb-	O	['N']	[21]
22	56	O	['N']	[22]
23	-rrb-	O	['N']	[23]
24	.	O	['N']	[24]
#doc 134505
0	conclusion	B-RLT	['N']	[0]
1	these	O	['N']	[1]
2	findings	O	['N']	[2]
3	demonstrate	B-Parameter_Analysis	['N']	[3]
4	that	O	['N']	[4]
5	disturbance	O	['N']	[5]
6	in	O	['N']	[6]
7	amygdala	B-BRI	['N']	[7]
8	related	O	['N']	[8]
9	circuits	O	['N']	[9]
10	may	O	['N']	[10]
11	contribute	B-Parameter_Analysis	['N']	[11]
12	to	I-Parameter_Analysis	['N']	[12]
13	tsd	O	['N']	[13]
14	psychophysiology	O	['N']	[14]
15	and	O	['N']	[15]
16	suggest	B-Parameter_Analysis	['Parameter_Analysis_rsRLT', 'Parameter_Analysis_rsTOL']	[0, 19]
17	that	O	['N']	[17]
18	functional	B-TOL	['N']	[18]
19	connectivity	I-TOL	['N']	[19]
20	studies	O	['N']	[20]
21	of	O	['N']	[21]
22	the	O	['N']	[22]
23	amygdala	B-BRI	['N']	[23]
24	during	O	['N']	[24]
25	the	O	['N']	[25]
26	resting	O	['N']	[26]
27	state	O	['N']	[27]
28	may	O	['N']	[28]
29	be	O	['N']	[29]
30	used	B-Acquisition	['N']	[30]
31	to	O	['N']	[31]
32	discern	O	['N']	[32]
33	aberrant	O	['N']	[33]
34	patterns	O	['N']	[34]
35	of	O	['N']	[35]
36	coupling	B-was_Associated_With	['was_Associated_With_rsBRI', 'was_Associated_With_rsBRI']	[7, 23]
37	within	O	['N']	[37]
38	these	O	['N']	[38]
39	circuits	O	['N']	[39]
40	after	O	['N']	[40]
41	tsd	O	['N']	[41]
42	.	O	['N']	[42]
#doc 36204
0	the	O	['N']	[0]
1	lack	O	['N']	[1]
2	of	O	['N']	[2]
3	effects	B-was_Associated_With	['was_Associated_With_rsBRI', 'was_Associated_With_rsBRI', 'was_Associated_With_rsTSK']	[16, 7, 44]
4	in	O	['N']	[4]
5	the	O	['N']	[5]
6	visual	B-BRI	['N']	[6]
7	cortex	I-BRI	['N']	[7]
8	for	O	['N']	[8]
9	auditory	B-SEN	['N']	[9]
10	unimodal	O	['N']	[10]
11	trials	O	['N']	[11]
12	and	O	['N']	[12]
13	in	O	['N']	[13]
14	the	O	['N']	[14]
15	auditory	B-BRI	['N']	[15]
16	cortex	I-BRI	['N']	[16]
17	for	O	['N']	[17]
18	visual	B-SEN	['N']	[18]
19	unimodal	O	['N']	[19]
20	trials	O	['N']	[20]
21	may	O	['N']	[21]
22	be	O	['N']	[22]
23	due	O	['N']	[23]
24	to	O	['N']	[24]
25	the	O	['N']	[25]
26	fact	O	['N']	[26]
27	that	O	['N']	[27]
28	detected	B-Acquisition	['N']	[28]
29	trials	O	['N']	[29]
30	for	O	['N']	[30]
31	these	O	['N']	[31]
32	conditions	O	['N']	[32]
33	led	O	['N']	[33]
34	to	O	['N']	[34]
35	high	O	['N']	[35]
36	activation	B-was_Started_By	['was_Started_By_rsBRI', 'was_Started_By_rsBRI', 'was_Started_By_rsTSK']	[16, 7, 44]
37	in	O	['N']	[37]
38	brain	O	['N']	[38]
39	regions	O	['N']	[39]
40	related	O	['N']	[40]
41	to	O	['N']	[41]
42	the	O	['N']	[42]
43	respective	O	['N']	[43]
44	task	B-TSK	['N']	[44]
45	modality	O	['N']	[45]
46	only	O	['N']	[46]
47	.	O	['N']	[47]
#doc 134511
0	in	O	['N']	[0]
1	this	O	['N']	[1]
2	study	O	['N']	[2]
3	,	O	['N']	[3]
4	right-handed	O	['N']	[4]
5	pd	O	['N']	[5]
6	patients	B-SUB	['N']	[6]
7	performed	B-Experiment	['Experiment_rsSUB']	[6]
8	self-initiated	O	['N']	[8]
9	,	O	['N']	[9]
10	externally	O	['N']	[10]
11	triggered	B-was_Associated_With	['N']	[11]
12	and	O	['N']	[12]
13	repetitive	O	['N']	[13]
14	control	O	['N']	[14]
15	finger	O	['N']	[15]
16	movements	O	['N']	[16]
17	with	O	['N']	[17]
18	both	O	['N']	[18]
19	their	O	['N']	[19]
20	right	O	['N']	[20]
21	and	O	['N']	[21]
22	left	O	['N']	[22]
23	hands	O	['N']	[23]
24	during	O	['N']	[24]
25	functional	B-DAD	['N']	[25]
26	magnetic	I-DAD	['N']	[26]
27	resonance	I-DAD	['N']	[27]
28	imaging	I-DAD	['N']	[28]
29	-lrb-	O	['N']	[29]
30	fmri	B-DAD	['N']	[30]
31	-rrb-	O	['N']	[31]
32	to	O	['N']	[32]
33	investigate	B-Acquisition	['Acquisition_rsSUB', 'Acquisition_rsDAD', 'Acquisition_rsDAD']	[6, 28, 30]
34	asymmetrical	O	['N']	[34]
35	effects	B-was_Associated_With	['N']	[35]
36	of	O	['N']	[36]
37	levodopa	O	['N']	[37]
38	on	O	['N']	[38]
39	the	O	['N']	[39]
40	hemodynamic	O	['N']	[40]
41	correlates	B-was_Associated_With	['N']	[41]
42	of	O	['N']	[42]
43	finger	O	['N']	[43]
44	movements	O	['N']	[44]
45	.	O	['N']	[45]
#doc 36210
0	at	O	['N']	[0]
1	a	O	['N']	[1]
2	more	O	['N']	[2]
3	liberal	O	['N']	[3]
4	threshold	B-PBA	['N']	[4]
5	-lrb-	O	['N']	[5]
6	p	O	['N']	[6]
7	-lrb-	O	['N']	[7]
8	0.001	O	['N']	[8]
9	,	O	['N']	[9]
10	50	O	['N']	[10]
11	voxels	B-PBA	['N']	[11]
12	-rrb-	O	['N']	[12]
13	,	O	['N']	[13]
14	we	O	['N']	[14]
15	revealed	B-Parameter_Analysis	['Parameter_Analysis_rsPBA', 'Parameter_Analysis_rsRLT', 'Parameter_Analysis_rsPBA']	[4, 52, 11]
16	a	O	['N']	[16]
17	more	O	['N']	[17]
18	distributed	O	['N']	[18]
19	network	O	['N']	[19]
20	comprising	O	['N']	[20]
21	the	O	['N']	[21]
22	medial	O	['N']	[22]
23	prefrontal	O	['N']	[23]
24	lobe	O	['N']	[24]
25	and	O	['N']	[25]
26	the	O	['N']	[26]
27	anterior	O	['N']	[27]
28	and	O	['N']	[28]
29	posterior	O	['N']	[29]
30	cingulate	B-BRI	['N']	[30]
31	cortex	I-BRI	['N']	[31]
32	-lrb-	O	['N']	[32]
33	ACC\/PCC	O	['N']	[33]
34	-rrb-	O	['N']	[34]
35	,	O	['N']	[35]
36	the	O	['N']	[36]
37	temporal	O	['N']	[37]
38	poles	O	['N']	[38]
39	,	O	['N']	[39]
40	as	O	['N']	[40]
41	well	O	['N']	[41]
42	as	O	['N']	[42]
43	parietal	O	['N']	[43]
44	and	O	['N']	[44]
45	hippocampal	O	['N']	[45]
46	structures	O	['N']	[46]
47	-lrb-	O	['N']	[47]
48	see	O	['N']	[48]
49	fig	O	['N']	[49]
50	5	O	['N']	[50]
51	and	O	['N']	[51]
52	table	B-RLT	['N']	[52]
53	2	O	['N']	[53]
54	-rrb-	O	['N']	[54]
55	.	O	['N']	[55]
#doc 36217
0	however	O	['N']	[0]
1	,	O	['N']	[1]
2	at	O	['N']	[2]
3	a	O	['N']	[3]
4	more	O	['N']	[4]
5	liberal	O	['N']	[5]
6	threshold	B-PBA	['N']	[6]
7	-lrb-	O	['N']	[7]
8	p	O	['N']	[8]
9	-lrb-	O	['N']	[9]
10	0.001	O	['N']	[10]
11	uncorrected	O	['N']	[11]
12	,	O	['N']	[12]
13	50	O	['N']	[13]
14	voxels	B-PBA	['N']	[14]
15	-rrb-	O	['N']	[15]
16	we	O	['N']	[16]
17	found	B-Parameter_Analysis	['Parameter_Analysis_rsPBA', 'Parameter_Analysis_rsPBA']	[6, 14]
18	a	O	['N']	[18]
19	significant	O	['N']	[19]
20	interaction	O	['N']	[20]
21	effect	B-was_Associated_With	['was_Associated_With_rsBRI', 'was_Associated_With_rsTSK']	[35, 23]
22	for	O	['N']	[22]
23	task	B-TSK	['N']	[23]
24	-lrb-	O	['N']	[24]
25	auditory\/visual	O	['N']	[25]
26	-rrb-	O	['N']	[26]
27	by	O	['N']	[27]
28	modality	O	['N']	[28]
29	-lrb-	O	['N']	[29]
30	unimodal\/bimodal	O	['N']	[30]
31	-rrb-	O	['N']	[31]
32	in	O	['N']	[32]
33	the	O	['N']	[33]
34	left	O	['N']	[34]
35	cerebellum	B-BRI	['N']	[35]
36	-lrb-	O	['N']	[36]
37	62.0	O	['N']	[37]
38	%	O	['N']	[38]
39	in	O	['N']	[39]
40	left	O	['N']	[40]
41	lobule	O	['N']	[41]
42	vi	O	['N']	[42]
43	-lrb-	O	['N']	[43]
44	hem	O	['N']	[44]
45	.	O	['N']	[45]
46	-rrb-	O	['N']	[46]
#doc 118138
0	one	O	['N']	[0]
1	recent	O	['N']	[1]
2	study	O	['N']	[2]
3	found	B-Parameter_Analysis	['N']	[3]
4	that	O	['N']	[4]
5	insomniacs	O	['N']	[5]
6	have	O	['N']	[6]
7	increased	B-was_Associated_With	['N']	[7]
8	insula	B-BRI	['N']	[8]
9	coactivations	O	['N']	[9]
10	within	O	['N']	[10]
11	brain	O	['N']	[11]
12	networks	O	['N']	[12]
13	associated	B-was_Associated_With	['was_Associated_With_rsCOG', 'was_Associated_With_rsBRI', 'was_Associated_With_rsCOG', 'was_Associated_With_rsCOG']	[17, 8, 30, 31]
14	with	O	['N']	[14]
15	salience	O	['N']	[15]
16	and	O	['N']	[16]
17	arousal	B-COG	['N']	[17]
18	,	O	['N']	[18]
19	and	O	['N']	[19]
20	may	O	['N']	[20]
21	,	O	['N']	[21]
22	in	O	['N']	[22]
23	part	O	['N']	[23]
24	,	O	['N']	[24]
25	be	O	['N']	[25]
26	explained	O	['N']	[26]
27	as	O	['N']	[27]
28	that	O	['N']	[28]
29	chronic	O	['N']	[29]
30	sleep	B-COG	['N']	[30]
31	loss	B-COG	['N']	[31]
32	put	O	['N']	[32]
33	a	O	['N']	[33]
34	burden	O	['N']	[34]
35	on	O	['N']	[35]
36	brain	O	['N']	[36]
37	networks	O	['N']	[37]
38	coordinating	O	['N']	[38]
39	.	O	['N']	[39]
#doc 68990
0	in	O	['N']	[0]
1	the	O	['N']	[1]
2	present	O	['N']	[2]
3	study	O	['N']	[3]
4	,	O	['N']	[4]
5	we	O	['N']	[5]
6	aimed	O	['N']	[6]
7	at	O	['N']	[7]
8	a	O	['N']	[8]
9	-rrb-	O	['N']	[9]
10	performing	B-Experiment	['Experiment_rsSUB', 'Experiment_rsTSK']	[60, 31]
11	a	O	['N']	[11]
12	whole	O	['N']	[12]
13	brain	O	['N']	[13]
14	evaluation	O	['N']	[14]
15	of	O	['N']	[15]
16	the	O	['N']	[16]
17	neural	O	['N']	[17]
18	correlates	B-was_Associated_With	['was_Associated_With_rsTSK']	[31]
19	of	O	['N']	[19]
20	ans	O	['N']	[20]
21	modulation	O	['N']	[21]
22	without	O	['N']	[22]
23	the	O	['N']	[23]
24	bias	O	['N']	[24]
25	constituted	O	['N']	[25]
26	by	O	['N']	[26]
27	the	O	['N']	[27]
28	use	B-Acquisition	['N']	[28]
29	of	O	['N']	[29]
30	a	O	['N']	[30]
31	task	B-TSK	['N']	[31]
32	or	O	['N']	[32]
33	stimulus	O	['N']	[33]
34	or	O	['N']	[34]
35	the	O	['N']	[35]
36	constraint	O	['N']	[36]
37	of	O	['N']	[37]
38	a	O	['N']	[38]
39	seed-based	O	['N']	[39]
40	analysis	O	['N']	[40]
41	,	O	['N']	[41]
42	and	O	['N']	[42]
43	b	O	['N']	[43]
44	-rrb-	O	['N']	[44]
45	assessing	B-Acquisition	['Acquisition_rsSUB']	[60]
46	whether	O	['N']	[46]
47	this	O	['N']	[47]
48	brain	O	['N']	[48]
49	circuitry	O	['N']	[49]
50	is	O	['N']	[50]
51	dysregulated	O	['N']	[51]
52	in	O	['N']	[52]
53	the	O	['N']	[53]
54	early	O	['N']	[54]
55	stages	O	['N']	[55]
56	of	O	['N']	[56]
57	pd	O	['N']	[57]
58	,	O	['N']	[58]
59	when	O	['N']	[59]
60	patients	B-SUB	['N']	[60]
61	are	O	['N']	[61]
62	free	O	['N']	[62]
63	of	O	['N']	[63]
64	treatment-related	O	['N']	[64]
65	confounds	O	['N']	[65]
66	in	O	['N']	[66]
67	ans	O	['N']	[67]
68	function	O	['N']	[68]
69	.	O	['N']	[69]
#doc 68993
0	fourteen	O	['N']	[0]
1	-lrb-	O	['N']	[1]
2	3	O	['N']	[2]
3	women	O	['N']	[3]
4	and	O	['N']	[4]
5	11	O	['N']	[5]
6	men	O	['N']	[6]
7	,	O	['N']	[7]
8	age	B-SUB_A	['N']	[8]
9	63.7	O	['N']	[9]
10	±	O	['N']	[10]
11	11.1	O	['N']	[11]
12	years	O	['N']	[12]
13	,	O	['N']	[13]
14	mean	O	['N']	[14]
15	±	O	['N']	[15]
16	standard	O	['N']	[16]
17	deviation	O	['N']	[17]
18	-rrb-	O	['N']	[18]
19	patients	B-SUB	['SUB_rsSUB_A']	[8]
20	with	O	['N']	[20]
21	de-novo	O	['N']	[21]
22	parkinsonian	O	['N']	[22]
23	syndrome	O	['N']	[23]
24	consecutively	O	['N']	[24]
25	referred	O	['N']	[25]
26	to	O	['N']	[26]
27	a	O	['N']	[27]
28	neurology	O	['N']	[28]
29	unit	O	['N']	[29]
30	for	O	['N']	[30]
31	the	O	['N']	[31]
32	evaluation	O	['N']	[32]
33	of	O	['N']	[33]
34	pd	O	['N']	[34]
35	over	O	['N']	[35]
36	a	O	['N']	[36]
37	24-month	O	['N']	[37]
38	interval	O	['N']	[38]
39	-lrb-	O	['N']	[39]
40	from	O	['N']	[40]
41	june	O	['N']	[41]
42	2012	O	['N']	[42]
43	to	O	['N']	[43]
44	june	O	['N']	[44]
45	2014	O	['N']	[45]
46	-rrb-	O	['N']	[46]
47	were	O	['N']	[47]
48	recruited	B-was_Associated_With	['N']	[48]
49	in	O	['N']	[49]
50	this	O	['N']	[50]
51	prospective	O	['N']	[51]
52	study	O	['N']	[52]
53	.	O	['N']	[53]
#doc 118145
0	despite	O	['N']	[0]
1	lack	O	['N']	[1]
2	of	O	['N']	[2]
3	statistically	O	['N']	[3]
4	significant	O	['N']	[4]
5	correlations	O	['N']	[5]
6	among	O	['N']	[6]
7	behavior	O	['N']	[7]
8	variables	O	['N']	[8]
9	,	O	['N']	[9]
10	the	O	['N']	[10]
11	relatively	O	['N']	[11]
12	decreased	B-was_Associated_With	['was_Associated_With_rsBRI', 'was_Associated_With_rsCOG', 'was_Associated_With_rsCOG', 'was_Associated_With_rsCOG']	[16, 18, 25, 26]
13	alff	O	['N']	[13]
14	in	O	['N']	[14]
15	the	O	['N']	[15]
16	dlpfc	B-BRI	['N']	[16]
17	after	O	['N']	[17]
18	sleep	B-COG	['N']	[18]
19	deprivation	O	['N']	[19]
20	may	O	['N']	[20]
21	represent	O	['N']	[21]
22	a	O	['N']	[22]
23	decline	O	['N']	[23]
24	in	O	['N']	[24]
25	memory	B-COG	['N']	[25]
26	encoding	B-COG	['N']	[26]
27	,	O	['N']	[27]
28	though	O	['N']	[28]
29	it	O	['N']	[29]
30	represents	O	['N']	[30]
31	a	O	['N']	[31]
32	recoverable	O	['N']	[32]
33	process	B-Experiment	['N']	[33]
34	.	O	['N']	[34]
#doc 118146
0	our	O	['N']	[0]
1	study	O	['N']	[1]
2	also	O	['N']	[2]
3	showed	B-Parameter_Analysis	['N']	[3]
4	the	O	['N']	[4]
5	decrease	B-was_Associated_With	['was_Associated_With_rsBRI', 'was_Associated_With_rsBRI', 'was_Associated_With_rsCOG']	[21, 11, 30]
6	of	O	['N']	[6]
7	alff	O	['N']	[7]
8	signals	O	['N']	[8]
9	in	O	['N']	[9]
10	the	O	['N']	[10]
11	bilateral	B-BRI	['N']	[11]
12	ofc	O	['N']	[12]
13	-lrb-	O	['N']	[13]
14	ba	O	['N']	[14]
15	11\/47	O	['N']	[15]
16	-rrb-	O	['N']	[16]
17	and	O	['N']	[17]
18	right	O	['N']	[18]
19	inferior	B-BRI	['N']	[19]
20	parietal	I-BRI	['N']	[20]
21	lobule	I-BRI	['N']	[21]
22	-lrb-	O	['N']	[22]
23	ipl	O	['N']	[23]
24	,	O	['N']	[24]
25	BA39\/40	O	['N']	[25]
26	-rrb-	O	['N']	[26]
27	following	O	['N']	[27]
28	24h	O	['N']	[28]
29	of	O	['N']	[29]
30	sleep	B-COG	['N']	[30]
31	deprivation	O	['N']	[31]
32	.	O	['N']	[32]
#doc 101765
0	moreover	O	['N']	[0]
1	,	O	['N']	[1]
2	multidimensional	B-TOL	['N']	[2]
3	scaling	I-TOL	['N']	[3]
4	-lrb-	O	['N']	[4]
5	mds	B-TOL	['N']	[5]
6	-rrb-	O	['N']	[6]
7	methods	O	['N']	[7]
8	used	B-Acquisition	['N']	[8]
9	to	O	['N']	[9]
10	describe	O	['N']	[10]
11	individual	O	['N']	[11]
12	perceptual	O	['N']	[12]
13	maps	B-RLT	['N']	[13]
14	of	O	['N']	[14]
15	tactile	O	['N']	[15]
16	roughness	O	['N']	[16]
17	revealed	B-Parameter_Analysis	['Parameter_Analysis_rsTOL', 'Parameter_Analysis_rsTOL', 'Parameter_Analysis_rsRLT']	[3, 5, 13]
18	significant	O	['N']	[18]
19	individual	O	['N']	[19]
20	differences	O	['N']	[20]
21	in	O	['N']	[21]
22	roughness	O	['N']	[22]
23	perception	B-COG	['N']	[23]
24	-lrb-	O	['N']	[24]
25	6	O	['N']	[25]
26	-rrb-	O	['N']	[26]
27	.	O	['N']	[27]
#doc 36230
0	https:\/\/doi.org\/10.1371\/journal.pone.0169131.g006	O	['N']	[0]
1	to	O	['N']	[1]
2	further	O	['N']	[2]
3	understand	O	['N']	[3]
4	how	O	['N']	[4]
5	the	O	['N']	[5]
6	neural	O	['N']	[6]
7	processing	B-Experiment	['N']	[7]
8	of	O	['N']	[8]
9	auditory	B-SEN	['N']	[9]
10	and	O	['N']	[10]
11	visual	B-SEN	['N']	[11]
12	action	O	['N']	[12]
13	outcomes	O	['N']	[13]
14	is	O	['N']	[14]
15	related	O	['N']	[15]
16	to	O	['N']	[16]
17	the	O	['N']	[17]
18	neural	O	['N']	[18]
19	processing	B-Experiment	['Experiment_rsSEN', 'Experiment_rsSEN']	[9, 11]
20	in	O	['N']	[20]
21	the	O	['N']	[21]
22	left	O	['N']	[22]
23	cerebellum	B-BRI	['N']	[23]
24	,	O	['N']	[24]
25	we	O	['N']	[25]
26	additionally	O	['N']	[26]
27	conducted	O	['N']	[27]
28	exploratory	O	['N']	[28]
29	connectivity	O	['N']	[29]
30	analyses	B-Parameter_Analysis	['N']	[30]
31	in	O	['N']	[31]
32	the	O	['N']	[32]
33	form	O	['N']	[33]
34	of	O	['N']	[34]
35	psychophysiological	O	['N']	[35]
36	interaction	O	['N']	[36]
37	-lrb-	O	['N']	[37]
38	ppi	O	['N']	[38]
39	-rrb-	O	['N']	[39]
40	analyses	B-Parameter_Analysis	['N']	[40]
41	.	O	['N']	[41]
#doc 85382
0	even	O	['N']	[0]
1	though	O	['N']	[1]
2	the	O	['N']	[2]
3	dlpfc	B-BRI	['N']	[3]
4	is	O	['N']	[4]
5	not	O	['N']	[5]
6	majorly	O	['N']	[6]
7	involved	B-was_Associated_With	['N']	[7]
8	in	O	['N']	[8]
9	cue-reactivity	O	['N']	[9]
10	in	O	['N']	[10]
11	treatment-seeking	O	['N']	[11]
12	alcohol-dependent	O	['N']	[12]
13	patients	B-SUB	['N']	[13]
14	-lrb-	O	['N']	[14]
15	25	O	['N']	[15]
16	-rrb-	O	['N']	[16]
17	previous	O	['N']	[17]
18	research	O	['N']	[18]
19	shows	B-Parameter_Analysis	['N']	[19]
20	that	O	['N']	[20]
21	dlpfc	B-BRI	['N']	[21]
22	hf-rtms	O	['N']	[22]
23	stimulation	O	['N']	[23]
24	is	O	['N']	[24]
25	able	O	['N']	[25]
26	to	O	['N']	[26]
27	1	O	['N']	[27]
28	-rrb-	O	['N']	[28]
29	decrease	B-was_Associated_With	['N']	[29]
30	craving	O	['N']	[30]
31	in	O	['N']	[31]
32	substance	O	['N']	[32]
33	addiction	B-COG	['N']	[33]
34	-lrb-	O	['N']	[34]
35	26,27	O	['N']	[35]
36	-rrb-	O	['N']	[36]
37	,	O	['N']	[37]
38	and	O	['N']	[38]
39	2	O	['N']	[39]
40	-rrb-	O	['N']	[40]
41	influence	B-was_Associated_With	['was_Associated_With_rsCOG', 'was_Associated_With_rsBRI', 'was_Associated_With_rsBRI']	[33, 3, 21]
42	acc	O	['N']	[42]
43	activity	B-was_Started_By	['was_Started_By_rsCOG', 'was_Started_By_rsBRI', 'was_Started_By_rsBRI']	[33, 3, 21]
44	,	O	['N']	[44]
45	which	O	['N']	[45]
46	is	O	['N']	[46]
47	part	O	['N']	[47]
48	of	O	['N']	[48]
49	the	O	['N']	[49]
50	craving	O	['N']	[50]
51	neurocircuit	O	['N']	[51]
52	-lrb-	O	['N']	[52]
53	28,29	O	['N']	[53]
54	-rrb-	O	['N']	[54]
55	.	O	['N']	[55]
#doc 36233
0	a	O	['N']	[0]
1	repeated-measures	O	['N']	[1]
2	anova	B-TOL	['N']	[2]
3	performed	B-Experiment	['N']	[3]
4	on	O	['N']	[4]
5	the	O	['N']	[5]
6	extracted	B-Acquisition	['N']	[6]
7	data	O	['N']	[7]
8	using	B-Acquisition	['N']	[8]
9	the	O	['N']	[9]
10	factors	O	['N']	[10]
11	modality	O	['N']	[11]
12	-lrb-	O	['N']	[12]
13	unimodal	O	['N']	[13]
14	vs.	O	['N']	[14]
15	bimodal	O	['N']	[15]
16	-rrb-	O	['N']	[16]
17	and	O	['N']	[17]
18	audio\/visual	O	['N']	[18]
19	processing	B-Experiment	['Experiment_rsSEN']	[21]
20	-lrb-	O	['N']	[20]
21	visual	B-SEN	['N']	[21]
22	vs.	O	['N']	[22]
23	auditory	B-BRI	['N']	[23]
24	cortex	I-BRI	['N']	[24]
25	-rrb-	O	['N']	[25]
26	revealed	B-Parameter_Analysis	['N']	[26]
27	a	O	['N']	[27]
28	significant	O	['N']	[28]
29	main	O	['N']	[29]
30	effect	B-was_Associated_With	['N']	[30]
31	of	O	['N']	[31]
32	modality	O	['N']	[32]
33	-lrb-	O	['N']	[33]
34	f	O	['N']	[34]
35	-lrb-	O	['N']	[35]
36	1,19	O	['N']	[36]
37	-rrb-	O	['N']	[37]
38	=	O	['N']	[38]
39	5.411	O	['N']	[39]
40	,	O	['N']	[40]
41	p	O	['N']	[41]
42	=	O	['N']	[42]
43	0.031	O	['N']	[43]
44	,	O	['N']	[44]
45	η2p	O	['N']	[45]
46	=	O	['N']	[46]
47	0.222	O	['N']	[47]
48	-rrb-	O	['N']	[48]
49	,	O	['N']	[49]
50	indicating	B-Parameter_Analysis	['N']	[50]
51	increased	B-was_Associated_With	['was_Associated_With_rsBRI']	[24]
52	connectivity	O	['N']	[52]
53	in	O	['N']	[53]
54	bimodal	O	['N']	[54]
55	compared	B-Parameter_Analysis	['Parameter_Analysis_rsTOL']	[2]
56	to	O	['N']	[56]
57	unimodal	O	['N']	[57]
58	conditions	O	['N']	[58]
59	-lrb-	O	['N']	[59]
60	see	O	['N']	[60]
61	fig	O	['N']	[61]
62	6B	O	['N']	[62]
63	-rrb-	O	['N']	[63]
64	.	O	['N']	[64]
#doc 134539
0	methods	O	['N']	[0]
1	participants	O	['N']	[1]
2	eleven	O	['N']	[2]
3	right-handed	O	['N']	[3]
4	patients	B-SUB	['SUB_rsSUB_A']	[10]
5	diagnosed	B-Acquisition	['Acquisition_rsSUB']	[4]
6	with	O	['N']	[6]
7	pd	O	['N']	[7]
8	-lrb-	O	['N']	[8]
9	mean	O	['N']	[9]
10	age	B-SUB_A	['N']	[10]
11	62.36	O	['N']	[11]
12	±	O	['N']	[12]
13	6.70	O	['N']	[13]
14	-lrb-	O	['N']	[14]
15	sd	O	['N']	[15]
16	-rrb-	O	['N']	[16]
17	,	O	['N']	[17]
18	6	O	['N']	[18]
19	men	O	['N']	[19]
20	-rrb-	O	['N']	[20]
21	and	O	['N']	[21]
22	with	O	['N']	[22]
23	higher	B-was_Associated_With	['N']	[23]
24	symptom	O	['N']	[24]
25	severity	O	['N']	[25]
26	on	O	['N']	[26]
27	the	O	['N']	[27]
28	left	O	['N']	[28]
29	side	O	['N']	[29]
30	participated	B-Experiment	['Experiment_rsSUB']	[4]
31	-lrb-	O	['N']	[31]
32	table	B-RLT	['N']	[32]
33	1	O	['N']	[33]
34	-rrb-	O	['N']	[34]
35	.	O	['N']	[35]
#doc 69002
0	after	O	['N']	[0]
1	clinical	O	['N']	[1]
2	evaluation	O	['N']	[2]
3	,	O	['N']	[3]
4	all	O	['N']	[4]
5	patients	B-SUB	['N']	[5]
6	underwent	B-Experiment	['Experiment_rsSUB']	[5]
7	mri	B-DAD	['N']	[7]
8	examination	O	['N']	[8]
9	;	O	['N']	[9]
10	then	O	['N']	[10]
11	,	O	['N']	[11]
12	the	O	['N']	[12]
13	dopaminergic	O	['N']	[13]
14	treatment	O	['N']	[14]
15	was	O	['N']	[15]
16	started	O	['N']	[16]
17	.	O	['N']	[17]
#doc 36236
0	whereas	O	['N']	[0]
1	exploratory	O	['N']	[1]
2	analyses	B-Parameter_Analysis	['N']	[2]
3	for	O	['N']	[3]
4	the	O	['N']	[4]
5	left	O	['N']	[5]
6	motor	B-BRI	['N']	[6]
7	cortex	I-BRI	['N']	[7]
8	-lrb-	O	['N']	[8]
9	pre	O	['N']	[9]
10	-	O	['N']	[10]
11	\/	O	['N']	[11]
12	postcentral	O	['N']	[12]
13	gyrus	B-BRI	['N']	[13]
14	,	O	['N']	[14]
15	PRG\/PCG	O	['N']	[15]
16	-rrb-	O	['N']	[16]
17	and	O	['N']	[17]
18	sma	O	['N']	[18]
19	-lrb-	O	['N']	[19]
20	see	O	['N']	[20]
21	fig	O	['N']	[21]
22	3A	O	['N']	[22]
23	,	O	['N']	[23]
24	table	B-RLT	['N']	[24]
25	1	O	['N']	[25]
26	cluster	O	['N']	[26]
27	1	O	['N']	[27]
28	and	O	['N']	[28]
29	6	O	['N']	[29]
30	-rrb-	O	['N']	[30]
31	revealed	B-Parameter_Analysis	['N']	[31]
32	general	O	['N']	[32]
33	positive	O	['N']	[33]
34	connectivity	O	['N']	[34]
35	to	O	['N']	[35]
36	the	O	['N']	[36]
37	seed	O	['N']	[37]
38	regions	O	['N']	[38]
39	in	O	['N']	[39]
40	the	O	['N']	[40]
41	auditory	B-SEN	['N']	[41]
42	and	O	['N']	[42]
43	visual	B-SEN	['N']	[43]
44	cortices	O	['N']	[44]
45	-lrb-	O	['N']	[45]
46	for	O	['N']	[46]
47	all	O	['N']	[47]
48	conditions	O	['N']	[48]
49	:	O	['N']	[49]
50	one	O	['N']	[50]
51	sample	O	['N']	[51]
52	t-tests	O	['N']	[52]
53	,	O	['N']	[53]
54	p	O	['N']	[54]
55	-lrb-	O	['N']	[55]
56	.05	O	['N']	[56]
57	uncorrected	O	['N']	[57]
58	-rrb-	O	['N']	[58]
59	,	O	['N']	[59]
60	no	O	['N']	[60]
61	significant	O	['N']	[61]
62	main	O	['N']	[62]
63	effects	B-was_Associated_With	['was_Associated_With_rsTSK', 'was_Associated_With_rsBRI', 'was_Associated_With_rsBRI']	[144, 7, 13]
64	-lrb-	O	['N']	[64]
65	PRG\/PCG	O	['N']	[65]
66	audio\/visual	O	['N']	[66]
67	processing	B-Experiment	['N']	[67]
68	:	O	['N']	[68]
69	f	O	['N']	[69]
70	-lrb-	O	['N']	[70]
71	1,19	O	['N']	[71]
72	-rrb-	O	['N']	[72]
73	=	O	['N']	[73]
74	0.010	O	['N']	[74]
75	,	O	['N']	[75]
76	p	O	['N']	[76]
77	=	O	['N']	[77]
78	0.922	O	['N']	[78]
79	,	O	['N']	[79]
80	η2	O	['N']	[80]
81	=	O	['N']	[81]
82	0.001	O	['N']	[82]
83	;	O	['N']	[83]
84	PRG\/PCG	O	['N']	[84]
85	unimodal\/bimodal	O	['N']	[85]
86	:	O	['N']	[86]
87	f	O	['N']	[87]
88	-lrb-	O	['N']	[88]
89	1,19	O	['N']	[89]
90	-rrb-	O	['N']	[90]
91	=	O	['N']	[91]
92	1.542	O	['N']	[92]
93	,	O	['N']	[93]
94	p	O	['N']	[94]
95	=	O	['N']	[95]
96	0.229	O	['N']	[96]
97	,	O	['N']	[97]
98	η2	O	['N']	[98]
99	=	O	['N']	[99]
100	0.075	O	['N']	[100]
101	;	O	['N']	[101]
102	sma	O	['N']	[102]
103	audio\/visual	O	['N']	[103]
104	processing	B-Experiment	['Experiment_rsTSK', 'Experiment_rsSEN', 'Experiment_rsSEN']	[144, 41, 43]
105	:	O	['N']	[105]
106	f	O	['N']	[106]
107	-lrb-	O	['N']	[107]
108	1,19	O	['N']	[108]
109	-rrb-	O	['N']	[109]
110	=	O	['N']	[110]
111	2.488	O	['N']	[111]
112	,	O	['N']	[112]
113	p	O	['N']	[113]
114	=	O	['N']	[114]
115	0.131	O	['N']	[115]
116	,	O	['N']	[116]
117	η2	O	['N']	[117]
118	=	O	['N']	[118]
119	0.116	O	['N']	[119]
120	;	O	['N']	[120]
121	sma	O	['N']	[121]
122	unimodal\/bimodal	O	['N']	[122]
123	:	O	['N']	[123]
124	f	O	['N']	[124]
125	-lrb-	O	['N']	[125]
126	1,19	O	['N']	[126]
127	-rrb-	O	['N']	[127]
128	=	O	['N']	[128]
129	0.346	O	['N']	[129]
130	,	O	['N']	[130]
131	p	O	['N']	[131]
132	=	O	['N']	[132]
133	0.563	O	['N']	[133]
134	,	O	['N']	[134]
135	η2	O	['N']	[135]
136	=	O	['N']	[136]
137	0.018	O	['N']	[137]
138	-rrb-	O	['N']	[138]
139	or	O	['N']	[139]
140	interactions	O	['N']	[140]
141	were	O	['N']	[141]
142	found	B-Parameter_Analysis	['Parameter_Analysis_rsRLT']	[24]
143	regarding	O	['N']	[143]
144	task	B-TSK	['N']	[144]
145	or	O	['N']	[145]
146	modality	O	['N']	[146]
147	-lrb-	O	['N']	[147]
148	PRG\/PCG	O	['N']	[148]
149	:	O	['N']	[149]
150	f	O	['N']	[150]
151	-lrb-	O	['N']	[151]
152	1,19	O	['N']	[152]
153	-rrb-	O	['N']	[153]
154	=	O	['N']	[154]
155	0.859	O	['N']	[155]
156	,	O	['N']	[156]
157	p	O	['N']	[157]
158	=	O	['N']	[158]
159	0.366	O	['N']	[159]
160	,	O	['N']	[160]
161	η2	O	['N']	[161]
162	=	O	['N']	[162]
163	0.043	O	['N']	[163]
164	;	O	['N']	[164]
165	sma	O	['N']	[165]
166	:	O	['N']	[166]
167	f	O	['N']	[167]
168	-lrb-	O	['N']	[168]
169	1,19	O	['N']	[169]
170	-rrb-	O	['N']	[170]
171	=	O	['N']	[171]
172	0.078	O	['N']	[172]
173	,	O	['N']	[173]
174	p	O	['N']	[174]
175	=	O	['N']	[175]
176	0.783	O	['N']	[176]
177	,	O	['N']	[177]
178	η2	O	['N']	[178]
179	=	O	['N']	[179]
180	0.004	O	['N']	[180]
181	-rrb-	O	['N']	[181]
182	.	O	['N']	[182]
#doc 36239
0	to	O	['N']	[0]
1	shed	O	['N']	[1]
2	light	O	['N']	[2]
3	on	O	['N']	[3]
4	this	O	['N']	[4]
5	issue	O	['N']	[5]
6	,	O	['N']	[6]
7	we	O	['N']	[7]
8	investigated	B-Acquisition	['N']	[8]
9	the	O	['N']	[9]
10	neural	O	['N']	[10]
11	processing	B-Experiment	['Experiment_rsSEN', 'Experiment_rsSEN', 'Experiment_rsSEN']	[35, 24, 26]
12	of	O	['N']	[12]
13	multisensory	B-COG	['N']	[13]
14	consequences	O	['N']	[14]
15	of	O	['N']	[15]
16	one	O	['N']	[16]
17	's	O	['N']	[17]
18	own	O	['N']	[18]
19	action	O	['N']	[19]
20	using	B-Acquisition	['N']	[20]
21	unimodal	O	['N']	[21]
22	and	O	['N']	[22]
23	bimodal	O	['N']	[23]
24	visual	B-SEN	['N']	[24]
25	and	O	['N']	[25]
26	auditory	B-SEN	['N']	[26]
27	stimuli	O	['N']	[27]
28	presented	O	['N']	[28]
29	at	O	['N']	[29]
30	various	O	['N']	[30]
31	delays	O	['N']	[31]
32	after	O	['N']	[32]
33	a	O	['N']	[33]
34	button	O	['N']	[34]
35	press	B-SEN	['N']	[35]
36	,	O	['N']	[36]
37	and	O	['N']	[37]
38	identical	O	['N']	[38]
39	,	O	['N']	[39]
40	but	O	['N']	[40]
41	action	O	['N']	[41]
42	unrelated	O	['N']	[42]
43	,	O	['N']	[43]
44	unpredictable	O	['N']	[44]
45	control	O	['N']	[45]
46	stimuli	O	['N']	[46]
47	.	O	['N']	[47]
#doc 118165
0	the	O	['N']	[0]
1	changes	B-was_Associated_With	['N']	[1]
2	of	O	['N']	[2]
3	ipl	O	['N']	[3]
4	within	O	['N']	[4]
5	the	O	['N']	[5]
6	dmn	B-BRI	['N']	[6]
7	are	O	['N']	[7]
8	consistently	O	['N']	[8]
9	impaired	B-was_Associated_With	['N']	[9]
10	and	O	['N']	[10]
11	may	O	['N']	[11]
12	represent	O	['N']	[12]
13	an	O	['N']	[13]
14	early	O	['N']	[14]
15	marker	O	['N']	[15]
16	for	O	['N']	[16]
17	the	O	['N']	[17]
18	effects	B-was_Associated_With	['was_Associated_With_rsCOG', 'was_Associated_With_rsBRI']	[20, 6]
19	of	O	['N']	[19]
20	sleep	B-COG	['N']	[20]
21	deprivation	O	['N']	[21]
22	-lrb-	O	['N']	[22]
23	13	O	['N']	[23]
24	-rrb-	O	['N']	[24]
25	.	O	['N']	[25]
#doc 85401
0	the	O	['N']	[0]
1	dutch	O	['N']	[1]
2	and	O	['N']	[2]
3	french	O	['N']	[3]
4	versions	O	['N']	[4]
5	of	O	['N']	[5]
6	the	O	['N']	[6]
7	asi	O	['N']	[7]
8	do	O	['N']	[8]
9	not	O	['N']	[9]
10	discriminate	O	['N']	[10]
11	between	O	['N']	[11]
12	gender	B-SUB_A	['N']	[12]
13	;	O	['N']	[13]
14	therefore	O	['N']	[14]
15	≥	O	['N']	[15]
16	5	O	['N']	[16]
17	units\/day	O	['N']	[17]
18	was	O	['N']	[18]
19	used	B-Acquisition	['Acquisition_rsSUB', 'Acquisition_rsSUB']	[26, 28]
20	to	O	['N']	[20]
21	define	B-Experiment	['Experiment_rsSUB', 'Experiment_rsSUB']	[26, 28]
22	heavy	O	['N']	[22]
23	drinking	O	['N']	[23]
24	for	O	['N']	[24]
25	both	O	['N']	[25]
26	male	B-SUB	['SUB_rsSUB_A']	[12]
27	and	O	['N']	[27]
28	female	B-SUB	['SUB_rsSUB_A']	[12]
29	.	O	['N']	[29]
#doc 118169
0	one	O	['N']	[0]
1	interesting	O	['N']	[1]
2	finding	B-Parameter_Analysis	['N']	[2]
3	was	O	['N']	[3]
4	the	O	['N']	[4]
5	increased	B-was_Associated_With	['was_Associated_With_rsCOG', 'was_Associated_With_rsBRI']	[18, 13]
6	alff	O	['N']	[6]
7	in	O	['N']	[7]
8	the	O	['N']	[8]
9	left	O	['N']	[9]
10	smc	O	['N']	[10]
11	,	O	['N']	[11]
12	visual	B-BRI	['N']	[12]
13	cortex	I-BRI	['N']	[13]
14	and	O	['N']	[14]
15	left	O	['N']	[15]
16	fg	O	['N']	[16]
17	after	O	['N']	[17]
18	sleep	B-COG	['N']	[18]
19	deprivation	O	['N']	[19]
20	.	O	['N']	[20]
#doc 118168
0	together	O	['N']	[0]
1	,	O	['N']	[1]
2	the	O	['N']	[2]
3	decreased	B-was_Associated_With	['N']	[3]
4	alff	O	['N']	[4]
5	in	O	['N']	[5]
6	these	O	['N']	[6]
7	key	O	['N']	[7]
8	dmn	B-BRI	['N']	[8]
9	regions	O	['N']	[9]
10	may	O	['N']	[10]
11	be	O	['N']	[11]
12	dependent	O	['N']	[12]
13	on	O	['N']	[13]
14	prior	O	['N']	[14]
15	sleep	B-COG	['N']	[15]
16	,	O	['N']	[16]
17	sleep	B-COG	['N']	[17]
18	deprivation	O	['N']	[18]
19	may	O	['N']	[19]
20	disrupt	B-Parameter_Analysis	['N']	[20]
21	the	O	['N']	[21]
22	amplitude	O	['N']	[22]
23	patterns	O	['N']	[23]
24	of	O	['N']	[24]
25	brain	O	['N']	[25]
26	oscillatory	O	['N']	[26]
27	activity	B-was_Started_By	['N']	[27]
28	,	O	['N']	[28]
29	offer	O	['N']	[29]
30	novel	O	['N']	[30]
31	insights	O	['N']	[31]
32	into	O	['N']	[32]
33	spontaneous	O	['N']	[33]
34	brain	O	['N']	[34]
35	activity	B-was_Started_By	['was_Started_By_rsCOG', 'was_Started_By_rsCOG', 'was_Started_By_rsCOG', 'was_Started_By_rsBRI', 'was_Started_By_rsCOG']	[17, 38, 39, 8, 15]
36	associated	B-was_Associated_With	['was_Associated_With_rsCOG', 'was_Associated_With_rsCOG', 'was_Associated_With_rsCOG', 'was_Associated_With_rsBRI', 'was_Associated_With_rsCOG']	[17, 38, 39, 8, 15]
37	with	O	['N']	[37]
38	sleep	B-COG	['N']	[38]
39	loss	B-COG	['N']	[39]
40	both	O	['N']	[40]
41	cognitively	O	['N']	[41]
42	and	O	['N']	[42]
43	emotionally	O	['N']	[43]
44	.	O	['N']	[44]
#doc 3483
0	ecog	O	['N']	[0]
1	studies	O	['N']	[1]
2	have	O	['N']	[2]
3	measured	B-Acquisition	['N']	[3]
4	broadband	O	['N']	[4]
5	power	O	['N']	[5]
6	elevations	O	['N']	[6]
7	associated	B-was_Associated_With	['was_Associated_With_rsBRI', 'was_Associated_With_rsBRI', 'was_Associated_With_rsCOG', 'was_Associated_With_rsCOG']	[50, 35, 9, 13]
8	with	O	['N']	[8]
9	perception	B-COG	['N']	[9]
10	,	O	['N']	[10]
11	movement	O	['N']	[11]
12	,	O	['N']	[12]
13	language	B-COG	['N']	[13]
14	,	O	['N']	[14]
15	and	O	['N']	[15]
16	cognition	O	['N']	[16]
17	-lrb-	O	['N']	[17]
18	6	O	['N']	[18]
19	,	O	['N']	[19]
20	70	O	['N']	[20]
21	--	O	['N']	[21]
22	72	O	['N']	[22]
23	-rrb-	O	['N']	[23]
24	examples	O	['N']	[24]
25	of	O	['N']	[25]
26	broadband	O	['N']	[26]
27	field	O	['N']	[27]
28	potentials	O	['N']	[28]
29	from	O	['N']	[29]
30	single	O	['N']	[30]
31	ecog	O	['N']	[31]
32	electrodes	O	['N']	[32]
33	in	O	['N']	[33]
34	motor	B-BRI	['N']	[34]
35	cortex	I-BRI	['N']	[35]
36	-lrb-	O	['N']	[36]
37	a	O	['N']	[37]
38	-rrb-	O	['N']	[38]
39	,	O	['N']	[39]
40	ventral	O	['N']	[40]
41	temporal	O	['N']	[41]
42	cortex	O	['N']	[42]
43	-lrb-	O	['N']	[43]
44	b	O	['N']	[44]
45	-rrb-	O	['N']	[45]
46	,	O	['N']	[46]
47	and	O	['N']	[47]
48	primary	B-BRI	['N']	[48]
49	visual	I-BRI	['N']	[49]
50	cortex	I-BRI	['N']	[50]
51	-lrb-	O	['N']	[51]
52	c	O	['N']	[52]
53	-rrb-	O	['N']	[53]
54	.	O	['N']	[54]
#doc 36251
0	we	O	['N']	[0]
1	found	B-Parameter_Analysis	['N']	[1]
2	bold	O	['N']	[2]
3	suppression	O	['N']	[3]
4	in	O	['N']	[4]
5	both	O	['N']	[5]
6	auditory	B-SEN	['N']	[6]
7	and	O	['N']	[7]
8	visual	B-SEN	['N']	[8]
9	areas	O	['N']	[9]
10	after	O	['N']	[10]
11	either	O	['N']	[11]
12	or	O	['N']	[12]
13	both	O	['N']	[13]
14	auditory	B-SEN	['N']	[14]
15	and	O	['N']	[15]
16	visual	B-SEN	['N']	[16]
17	stimuli	O	['N']	[17]
18	related	O	['N']	[18]
19	to	O	['N']	[19]
20	active	O	['N']	[20]
21	movement	O	['N']	[21]
22	,	O	['N']	[22]
23	which	O	['N']	[23]
24	suggests	B-Parameter_Analysis	['N']	[24]
25	that	O	['N']	[25]
26	the	O	['N']	[26]
27	sensory	O	['N']	[27]
28	system	O	['N']	[28]
29	is	O	['N']	[29]
30	prepared	O	['N']	[30]
31	to	O	['N']	[31]
32	process	B-Experiment	['Experiment_rsSEN', 'Experiment_rsSEN', 'Experiment_rsSEN', 'Experiment_rsSEN', 'Experiment_rsSEN']	[16, 6, 8, 40, 14]
33	any	O	['N']	[33]
34	sensory	O	['N']	[34]
35	information	O	['N']	[35]
36	consequent	O	['N']	[36]
37	to	O	['N']	[37]
38	a	O	['N']	[38]
39	button	O	['N']	[39]
40	press	B-SEN	['N']	[40]
41	.	O	['N']	[41]
#doc 36252
0	exploratory	O	['N']	[0]
1	correlation	O	['N']	[1]
2	analyses	B-Parameter_Analysis	['N']	[2]
3	suggest	B-Parameter_Analysis	['N']	[3]
4	that	O	['N']	[4]
5	lower	B-was_Associated_With	['N']	[5]
6	neural	O	['N']	[6]
7	activation	B-was_Started_By	['was_Started_By_rsTSK']	[37]
8	-lrb-	O	['N']	[8]
9	stronger	O	['N']	[9]
10	suppression	O	['N']	[10]
11	-rrb-	O	['N']	[11]
12	in	O	['N']	[12]
13	visual	B-SEN	['N']	[13]
14	cortices	O	['N']	[14]
15	was	O	['N']	[15]
16	related	O	['N']	[16]
17	to	O	['N']	[17]
18	better	O	['N']	[18]
19	performance	O	['N']	[19]
20	-lrb-	O	['N']	[20]
21	higher	B-was_Associated_With	['N']	[21]
22	detection	O	['N']	[22]
23	rate	O	['N']	[23]
24	and	O	['N']	[24]
25	reduced	B-was_Associated_With	['was_Associated_With_rsTSK']	[37]
26	average	O	['N']	[26]
27	delay	O	['N']	[27]
28	in	O	['N']	[28]
29	detected	B-Acquisition	['N']	[29]
30	trial	O	['N']	[30]
31	-rrb-	O	['N']	[31]
32	predominantly	O	['N']	[32]
33	for	O	['N']	[33]
34	the	O	['N']	[34]
35	bimodal	O	['N']	[35]
36	visual	B-SEN	['N']	[36]
37	task	B-TSK	['N']	[37]
38	condition	O	['N']	[38]
39	,	O	['N']	[39]
40	speaking	B-SEN	['N']	[40]
41	for	O	['N']	[41]
42	a	O	['N']	[42]
43	more	O	['N']	[43]
44	efficient	O	['N']	[44]
45	processing	B-Experiment	['Experiment_rsSEN', 'Experiment_rsTSK', 'Experiment_rsSEN', 'Experiment_rsSEN']	[36, 37, 40, 13]
46	.	O	['N']	[46]
#doc 134557
0	in	O	['N']	[0]
1	the	O	['N']	[1]
2	control	O	['N']	[2]
3	condition	O	['N']	[3]
4	,	O	['N']	[4]
5	participants	O	['N']	[5]
6	were	O	['N']	[6]
7	instructed	B-Experiment	['Experiment_rsSEN']	[10]
8	to	O	['N']	[8]
9	repeatedly	O	['N']	[9]
10	press	B-SEN	['N']	[10]
11	a	O	['N']	[11]
12	single	O	['N']	[12]
13	button	O	['N']	[13]
14	chosen	O	['N']	[14]
15	at	O	['N']	[15]
16	random	O	['N']	[16]
17	for	O	['N']	[17]
18	the	O	['N']	[18]
19	duration	O	['N']	[19]
20	of	O	['N']	[20]
21	the	O	['N']	[21]
22	block	O	['N']	[22]
23	.	O	['N']	[23]
#doc 3492
0	we	O	['N']	[0]
1	examined	B-Acquisition	['Acquisition_rsSUB']	[3]
2	9	O	['N']	[2]
3	patients	B-SUB	['SUB_rsSUB_A']	[9]
4	with	O	['N']	[4]
5	crohn	O	['N']	[5]
6	's	O	['N']	[6]
7	disease	O	['N']	[7]
8	-lrb-	O	['N']	[8]
9	age	B-SUB_A	['N']	[9]
10	26.1	O	['N']	[10]
11	±	O	['N']	[11]
12	10.6	O	['N']	[12]
13	.	O	['N']	[13]
#doc 52644
0	our	O	['N']	[0]
1	findings	O	['N']	[1]
2	here	O	['N']	[2]
3	show	B-Parameter_Analysis	['N']	[3]
4	a	O	['N']	[4]
5	notable	O	['N']	[5]
6	similarity	O	['N']	[6]
7	to	O	['N']	[7]
8	those	O	['N']	[8]
9	of	O	['N']	[9]
10	Oertel-Knöchel	O	['N']	[10]
11	et	O	['N']	[11]
12	al	O	['N']	[12]
13	-lrb-	O	['N']	[13]
14	33	O	['N']	[14]
15	-rrb-	O	['N']	[15]
16	described	O	['N']	[16]
17	in	O	['N']	[17]
18	the	O	['N']	[18]
19	introduction	O	['N']	[19]
20	--	O	['N']	[20]
21	they	O	['N']	[21]
22	found	B-Parameter_Analysis	['N']	[22]
23	reduced	B-was_Associated_With	['N']	[23]
24	activation	B-was_Started_By	['N']	[24]
25	in	O	['N']	[25]
26	the	O	['N']	[26]
27	left	O	['N']	[27]
28	middle	O	['N']	[28]
29	superior	B-BRI	['N']	[29]
30	frontal	I-BRI	['N']	[30]
31	gyrus	I-BRI	['N']	[31]
32	in	O	['N']	[32]
33	26	O	['N']	[33]
34	euthymic	O	['N']	[34]
35	bipolar	O	['N']	[35]
36	patients	B-SUB	['N']	[36]
37	,	O	['N']	[37]
38	who	O	['N']	[38]
39	as	O	['N']	[39]
40	a	O	['N']	[40]
41	group	O	['N']	[41]
42	showed	B-Parameter_Analysis	['N']	[42]
43	poor	O	['N']	[43]
44	memory	B-COG	['N']	[44]
45	test	O	['N']	[45]
46	performance	O	['N']	[46]
47	,	O	['N']	[47]
48	during	O	['N']	[48]
49	the	O	['N']	[49]
50	encoding	B-COG	['N']	[50]
51	phase	O	['N']	[51]
52	of	O	['N']	[52]
53	a	O	['N']	[53]
54	memory	B-TSK	['N']	[54]
55	task	I-TSK	['N']	[55]
56	-lrb-	O	['N']	[56]
57	reduced	B-was_Associated_With	['was_Associated_With_rsCOG', 'was_Associated_With_rsCOG', 'was_Associated_With_rsTSK', 'was_Associated_With_rsCOG', 'was_Associated_With_rsBRI']	[50, 67, 55, 44, 31]
58	activation	B-was_Started_By	['was_Started_By_rsCOG', 'was_Started_By_rsCOG', 'was_Started_By_rsTSK', 'was_Started_By_rsCOG', 'was_Started_By_rsBRI']	[50, 67, 55, 44, 31]
59	was	O	['N']	[59]
60	seen	O	['N']	[60]
61	in	O	['N']	[61]
62	other	O	['N']	[62]
63	lateral	O	['N']	[63]
64	frontal	O	['N']	[64]
65	regions	O	['N']	[65]
66	during	O	['N']	[66]
67	retrieval	B-COG	['N']	[67]
68	-rrb-	O	['N']	[68]
69	.	O	['N']	[69]
#doc 69028
0	βHC	O	['N']	[0]
1	and	O	['N']	[1]
2	βPD	O	['N']	[2]
3	are	O	['N']	[3]
4	the	O	['N']	[4]
5	mean	O	['N']	[5]
6	brain	O	['N']	[6]
7	activity	B-was_Started_By	['N']	[7]
8	relating	O	['N']	[8]
9	to	O	['N']	[9]
10	hf-hrv	O	['N']	[10]
11	regressor	O	['N']	[11]
12	while	O	['N']	[12]
13	controlling	O	['N']	[13]
14	for	O	['N']	[14]
15	age	B-SUB_A	['N']	[15]
16	and	O	['N']	[16]
17	gender	B-SUB_A	['N']	[17]
18	in	O	['N']	[18]
19	the	O	['N']	[19]
20	healthy	O	['N']	[20]
21	controls	O	['N']	[21]
22	-lrb-	O	['N']	[22]
23	hc	O	['N']	[23]
24	-rrb-	O	['N']	[24]
25	and	O	['N']	[25]
26	pd	O	['N']	[26]
27	patients	B-SUB	['SUB_rsSUB_A', 'SUB_rsSUB_A']	[17, 15]
28	group	O	['N']	[28]
29	,	O	['N']	[29]
30	respectively	O	['N']	[30]
31	.	O	['N']	[31]
#doc 118180
0	the	O	['N']	[0]
1	fg	O	['N']	[1]
2	and	O	['N']	[2]
3	visual	B-BRI	['N']	[3]
4	cortex	I-BRI	['N']	[4]
5	are	O	['N']	[5]
6	involved	B-was_Associated_With	['N']	[6]
7	in	O	['N']	[7]
8	memory	B-COG	['N']	[8]
9	process	B-Experiment	['N']	[9]
10	-lrb-	O	['N']	[10]
11	74	O	['N']	[11]
12	-rrb-	O	['N']	[12]
13	,	O	['N']	[13]
14	and	O	['N']	[14]
15	we	O	['N']	[15]
[truncated: 60,423 more rows]
