# Supplementary material for: AT-NeuroEAE: A Joint Extraction Model of Events With Attributes for Research Sharing-Oriented Neuroimaging Provenance Construction
Source: Front Neurosci. 2022 Mar 7;15:739535. doi: 10.3389/fnins.2021.739535 (PMC8936590; doi:10.3389/fnins.2021.739535)
Supplement: Supplementary file 1 [file Data_Sheet_1.ZIP › dataset/3/train.txt]

#doc 22929
0	conclusion	B-RLT	['N']	[0]
1	this	O	['N']	[1]
2	study	O	['N']	[2]
3	proposed	B-Parameter_Analysis	['Parameter_Analysis_rsRLT', 'Parameter_Analysis_rsTOL']	[0, 5]
4	two-step	O	['N']	[4]
5	plsr	B-TOL	['N']	[5]
6	methods	O	['N']	[6]
7	-lrb-	O	['N']	[7]
8	SP_PLSR	O	['N']	[8]
9	and	O	['N']	[9]
10	P_PLSR	O	['N']	[10]
11	-rrb-	O	['N']	[11]
12	and	O	['N']	[12]
13	applied	O	['N']	[13]
14	them	O	['N']	[14]
15	to	O	['N']	[15]
16	fmri-based	O	['N']	[16]
17	decoding	O	['N']	[17]
18	.	O	['N']	[18]
#doc 72083
0	reaction	B-TSK	['N']	[0]
1	time	I-TSK	['N']	[1]
2	-lrb-	O	['N']	[2]
3	rt	O	['N']	[3]
4	-rrb-	O	['N']	[4]
5	was	O	['N']	[5]
6	defined	B-Experiment	['Experiment_rsTSK', 'Experiment_rsSEN']	[1, 15]
7	as	O	['N']	[7]
8	the	O	['N']	[8]
9	difference	O	['N']	[9]
10	in	O	['N']	[10]
11	time	O	['N']	[11]
12	between	O	['N']	[12]
13	the	O	['N']	[13]
14	button	O	['N']	[14]
15	press	B-SEN	['N']	[15]
16	and	O	['N']	[16]
17	the	O	['N']	[17]
18	moment	O	['N']	[18]
19	when	O	['N']	[19]
20	the	O	['N']	[20]
21	fully	O	['N']	[21]
22	unscrambled	O	['N']	[22]
23	frame	O	['N']	[23]
24	was	O	['N']	[24]
25	-lrb-	O	['N']	[25]
26	going	O	['N']	[26]
27	to	O	['N']	[27]
28	be	O	['N']	[28]
29	-rrb-	O	['N']	[29]
30	presented	O	['N']	[30]
31	.	O	['N']	[31]
#doc 88467
0	nonetheless	O	['N']	[0]
1	,	O	['N']	[1]
2	it	O	['N']	[2]
3	is	O	['N']	[3]
4	interesting	O	['N']	[4]
5	that	O	['N']	[5]
6	hippocampal	O	['N']	[6]
7	activity	B-was_Started_By	['N']	[7]
8	was	O	['N']	[8]
9	reduced	B-was_Associated_With	['N']	[9]
10	during	O	['N']	[10]
11	the	O	['N']	[11]
12	trauma	O	['N']	[12]
13	memory	B-COG	['N']	[13]
14	-lrb-	O	['N']	[14]
15	negative	O	['N']	[15]
16	svm	B-TOL	['N']	[16]
17	weight	O	['N']	[17]
18	-rrb-	O	['N']	[18]
19	and	O	['N']	[19]
20	that	O	['N']	[20]
21	ptsd	O	['N']	[21]
22	symptom	O	['N']	[22]
23	severity	O	['N']	[23]
24	was	O	['N']	[24]
25	negatively	O	['N']	[25]
26	related	O	['N']	[26]
27	to	O	['N']	[27]
28	svm	B-TOL	['N']	[28]
29	weight	O	['N']	[29]
30	of	O	['N']	[30]
31	the	O	['N']	[31]
32	amygdalohippocampal	O	['N']	[32]
33	-lrb-	O	['N']	[33]
34	greater	O	['N']	[34]
35	ptsd	O	['N']	[35]
36	was	O	['N']	[36]
37	associated	B-was_Associated_With	['N']	[37]
38	with	O	['N']	[38]
39	more	O	['N']	[39]
40	negative	O	['N']	[40]
41	svm	B-TOL	['N']	[41]
42	weight	O	['N']	[42]
43	-rrb-	O	['N']	[43]
44	in	O	['N']	[44]
45	light	O	['N']	[45]
46	of	O	['N']	[46]
47	prior	O	['N']	[47]
48	research	O	['N']	[48]
49	demonstrating	B-Parameter_Analysis	['Parameter_Analysis_rsTOL', 'Parameter_Analysis_rsTOL', 'Parameter_Analysis_rsTOL']	[16, 41, 28]
50	reduced	B-was_Associated_With	['was_Associated_With_rsBRI', 'was_Associated_With_rsCOG', 'was_Associated_With_rsCOG']	[51, 55, 13]
51	limbic	B-BRI	['N']	[51]
52	activity	B-was_Started_By	['was_Started_By_rsBRI', 'was_Started_By_rsCOG', 'was_Started_By_rsCOG']	[51, 55, 13]
53	during	O	['N']	[53]
54	acute	O	['N']	[54]
55	stress	B-COG	['N']	[55]
56	exposure	O	['N']	[56]
57	-lrb-	O	['N']	[57]
58	45	O	['N']	[58]
59	-rrb-	O	['N']	[59]
60	.	O	['N']	[60]
#doc 88471
0	based	B-Acquisition	['N']	[0]
1	on	I-Acquisition	['N']	[1]
2	prior	O	['N']	[2]
3	meta-analyses	O	['N']	[3]
4	of	O	['N']	[4]
5	either	O	['N']	[5]
6	generic	O	['N']	[6]
7	cognitive-emotional	O	['N']	[7]
8	tasks	B-TSK	['N']	[8]
9	or	O	['N']	[9]
10	symptom	O	['N']	[10]
11	provocation	O	['N']	[11]
12	specifically	O	['N']	[12]
13	-lrb-	O	['N']	[13]
14	8,9	O	['N']	[14]
15	-rrb-	O	['N']	[15]
16	,	O	['N']	[16]
17	one	O	['N']	[17]
18	might	O	['N']	[18]
19	predict	B-Parameter_Analysis	['N']	[19]
20	that	O	['N']	[20]
21	training	O	['N']	[21]
22	individuals	O	['N']	[22]
23	to	O	['N']	[23]
24	decrease	B-was_Associated_With	['N']	[24]
25	amygdala	B-BRI	['N']	[25]
26	-lrb-	O	['N']	[26]
27	or	O	['N']	[27]
28	increase	B-was_Associated_With	['N']	[28]
29	pgacc	O	['N']	[29]
30	-rrb-	O	['N']	[30]
31	activity	B-was_Started_By	['was_Started_By_rsTSK', 'was_Started_By_rsBRI']	[8, 25]
32	would	O	['N']	[32]
33	be	O	['N']	[33]
34	helpful	O	['N']	[34]
35	in	O	['N']	[35]
36	modulating	B-was_Associated_With	['was_Associated_With_rsTSK', 'was_Associated_With_rsBRI']	[8, 25]
37	putative	O	['N']	[37]
38	downstream	O	['N']	[38]
39	re-experiencing	O	['N']	[39]
40	symptoms	O	['N']	[40]
41	.	O	['N']	[41]
#doc 39319
0	they	O	['N']	[0]
1	were	O	['N']	[1]
2	instructed	B-Experiment	['Experiment_rsSEN', 'Experiment_rsSEN']	[4, 27]
3	to	O	['N']	[3]
4	press	B-SEN	['N']	[4]
5	the	O	['N']	[5]
6	left	O	['N']	[6]
7	button	O	['N']	[7]
8	of	O	['N']	[8]
9	a	O	['N']	[9]
10	response	B-was_Associated_With	['N']	[10]
11	box	O	['N']	[11]
12	with	O	['N']	[12]
13	their	O	['N']	[13]
14	right	O	['N']	[14]
15	index	O	['N']	[15]
16	finger	O	['N']	[16]
17	whenever	O	['N']	[17]
18	a	O	['N']	[18]
19	target	O	['N']	[19]
20	letter	O	['N']	[20]
21	appeared	O	['N']	[21]
22	on	O	['N']	[22]
23	the	O	['N']	[23]
24	screen	O	['N']	[24]
25	and	O	['N']	[25]
26	to	O	['N']	[26]
27	press	B-SEN	['N']	[27]
28	the	O	['N']	[28]
29	right	O	['N']	[29]
30	button	O	['N']	[30]
31	with	O	['N']	[31]
32	the	O	['N']	[32]
33	right	O	['N']	[33]
34	middle	O	['N']	[34]
35	finger	O	['N']	[35]
36	if	O	['N']	[36]
37	no	O	['N']	[37]
38	target	O	['N']	[38]
39	letter	O	['N']	[39]
40	was	O	['N']	[40]
41	seen	O	['N']	[41]
42	.	O	['N']	[42]
#doc 104854
0	chinese	O	['N']	[0]
1	,	O	['N']	[1]
2	in	O	['N']	[2]
3	contrast	B-Parameter_Analysis	['N']	[3]
4	,	O	['N']	[4]
5	is	O	['N']	[5]
6	characterized	O	['N']	[6]
7	as	O	['N']	[7]
8	permitting	O	['N']	[8]
9	only	O	['N']	[9]
10	``	O	['N']	[10]
11	addressed	O	['N']	[11]
12	''	O	['N']	[12]
13	phonology	O	['N']	[13]
14	,	O	['N']	[14]
15	or	O	['N']	[15]
16	the	O	['N']	[16]
17	retrieval	B-COG	['N']	[17]
18	from	O	['N']	[18]
19	memory	B-COG	['N']	[19]
20	of	O	['N']	[20]
21	whole	O	['N']	[21]
22	syllables	O	['N']	[22]
23	based	B-Acquisition	['N']	[23]
24	on	I-Acquisition	['N']	[24]
25	whole	O	['N']	[25]
26	characters	O	['N']	[26]
27	-lrb-	O	['N']	[27]
28	3	O	['N']	[28]
29	-rrb-	O	['N']	[29]
30	a	O	['N']	[30]
31	process	B-Experiment	['N']	[31]
32	further	O	['N']	[32]
33	related	O	['N']	[33]
34	to	O	['N']	[34]
35	processing	B-Experiment	['N']	[35]
36	of	O	['N']	[36]
37	non-linear	O	['N']	[37]
38	spatial	O	['N']	[38]
39	arrangements	O	['N']	[39]
40	of	O	['N']	[40]
41	orthographic	O	['N']	[41]
42	forms	O	['N']	[42]
43	,	O	['N']	[43]
44	which	O	['N']	[44]
45	is	O	['N']	[45]
46	associated	B-was_Associated_With	['was_Associated_With_rsCOG', 'was_Associated_With_rsCOG', 'was_Associated_With_rsBRI', 'was_Associated_With_rsBRI']	[17, 19, 54, 56]
47	with	O	['N']	[47]
48	activity	B-was_Started_By	['was_Started_By_rsCOG', 'was_Started_By_rsCOG', 'was_Started_By_rsBRI', 'was_Started_By_rsBRI']	[17, 19, 54, 56]
49	in	O	['N']	[49]
50	the	O	['N']	[50]
51	left	O	['N']	[51]
52	middle	B-BRI	['N']	[52]
53	frontal	I-BRI	['N']	[53]
54	gyrus	I-BRI	['N']	[54]
55	-lrb-	O	['N']	[55]
56	mfg	B-BRI	['N']	[56]
57	,	O	['N']	[57]
58	-lrb-	O	['N']	[58]
59	11	O	['N']	[59]
60	,	O	['N']	[60]
61	12	O	['N']	[61]
62	-rrb-	O	['N']	[62]
63	-rrb-	O	['N']	[63]
64	.	O	['N']	[64]
#doc 22936
0	the	O	['N']	[0]
1	aim	O	['N']	[1]
2	of	O	['N']	[2]
3	the	O	['N']	[3]
4	current	O	['N']	[4]
5	study	O	['N']	[5]
6	was	O	['N']	[6]
7	to	O	['N']	[7]
8	explore	B-Acquisition	['N']	[8]
9	time-dependent	O	['N']	[9]
10	changes	B-was_Associated_With	['N']	[10]
11	in	O	['N']	[11]
12	resting-state	O	['N']	[12]
13	-lrb-	O	['N']	[13]
14	rs	O	['N']	[14]
15	-rrb-	O	['N']	[15]
16	functional	B-TOL	['N']	[16]
17	connectivity	I-TOL	['N']	[17]
18	in	O	['N']	[18]
19	motor-impaired	O	['N']	[19]
20	stroke	O	['N']	[20]
21	patients	B-SUB	['N']	[21]
22	,	O	['N']	[22]
23	using	B-Acquisition	['Acquisition_rsSUB', 'Acquisition_rsDAD']	[21, 25]
24	rs-functional	O	['N']	[24]
25	mri	B-DAD	['N']	[25]
26	at	O	['N']	[26]
27	5	O	['N']	[27]
28	weeks	O	['N']	[28]
29	and	O	['N']	[29]
30	26	O	['N']	[30]
31	weeks	O	['N']	[31]
32	post-stroke	O	['N']	[32]
33	onset	O	['N']	[33]
34	.	O	['N']	[34]
#doc 137626
0	yet	O	['N']	[0]
1	another	O	['N']	[1]
2	approach	O	['N']	[2]
3	to	O	['N']	[3]
4	mapping	O	['N']	[4]
5	the	O	['N']	[5]
6	network	O	['N']	[6]
7	involved	B-was_Associated_With	['N']	[7]
8	in	O	['N']	[8]
9	speech	B-SEN	['N']	[9]
10	sequence	O	['N']	[10]
11	processing	B-Experiment	['Experiment_rsSEN']	[9]
12	is	O	['N']	[12]
13	to	O	['N']	[13]
14	identify	B-Parameter_Analysis	['N']	[14]
15	regions	O	['N']	[15]
16	involved	B-was_Associated_With	['N']	[16]
17	in	O	['N']	[17]
18	learning	O	['N']	[18]
19	novel	O	['N']	[19]
20	sequences	O	['N']	[20]
21	.	O	['N']	[21]
#doc 22937
0	for	O	['N']	[0]
1	this	O	['N']	[1]
2	aim	O	['N']	[2]
3	,	O	['N']	[3]
4	13	O	['N']	[4]
5	stroke	O	['N']	[5]
6	patients	B-SUB	['SUB_rsSUB_A']	[12]
7	from	O	['N']	[7]
8	the	O	['N']	[8]
9	explicit-stroke	O	['N']	[9]
10	trial	O	['N']	[10]
11	and	O	['N']	[11]
12	age	B-SUB_A	['N']	[12]
13	and	O	['N']	[13]
14	gender-matched	O	['N']	[14]
15	healthy	O	['N']	[15]
16	control	O	['N']	[16]
17	subjects	O	['N']	[17]
18	were	O	['N']	[18]
19	included	O	['N']	[19]
20	.	O	['N']	[20]
#doc 55705
0	a	O	['N']	[0]
1	recent	O	['N']	[1]
2	study	O	['N']	[2]
3	by	O	['N']	[3]
4	strauss	O	['N']	[4]
5	et	O	['N']	[5]
6	al.	O	['N']	[6]
7	-lrb-	O	['N']	[7]
8	15	O	['N']	[8]
9	-rrb-	O	['N']	[9]
10	examined	B-Acquisition	['N']	[10]
11	the	O	['N']	[11]
12	effect	B-was_Associated_With	['N']	[12]
13	of	O	['N']	[13]
14	sleep	B-COG	['N']	[14]
15	on	O	['N']	[15]
16	the	O	['N']	[16]
17	processing	B-Experiment	['Experiment_rsSEN']	[25]
18	of	O	['N']	[18]
19	global	O	['N']	[19]
20	and	O	['N']	[20]
21	local	O	['N']	[21]
22	feature	O	['N']	[22]
23	changes	B-was_Associated_With	['was_Associated_With_rsCOG']	[14]
24	in	O	['N']	[24]
25	auditory	B-SEN	['N']	[25]
26	stimuli	O	['N']	[26]
27	.	O	['N']	[27]
#doc 88475
0	in	O	['N']	[0]
1	support	B-Parameter_Analysis	['N']	[1]
2	of	O	['N']	[2]
3	the	O	['N']	[3]
4	feasibility	O	['N']	[4]
5	of	O	['N']	[5]
6	modulating	B-was_Associated_With	['N']	[6]
7	an	O	['N']	[7]
8	entire	O	['N']	[8]
9	brain	O	['N']	[9]
10	map	B-RLT	['N']	[10]
11	,	O	['N']	[11]
12	as	O	['N']	[12]
13	opposed	O	['N']	[13]
14	to	O	['N']	[14]
15	an	O	['N']	[15]
16	individual	O	['N']	[16]
17	roi	B-BRI	['N']	[17]
18	,	O	['N']	[18]
19	previous	O	['N']	[19]
20	research	O	['N']	[20]
21	has	O	['N']	[21]
22	successfully	O	['N']	[22]
23	trained	O	['N']	[23]
24	individuals	O	['N']	[24]
25	to	O	['N']	[25]
26	modulate	B-was_Associated_With	['was_Associated_With_rsBRI', 'was_Associated_With_rsCOG', 'was_Associated_With_rsCOG', 'was_Associated_With_rsCOG', 'was_Associated_With_rsTSK']	[17, 34, 35, 37, 42]
27	brain-wide	O	['N']	[27]
28	maps	B-RLT	['N']	[28]
29	identified	B-Parameter_Analysis	['Parameter_Analysis_rsRLT', 'Parameter_Analysis_rsRLT']	[10, 28]
30	during	O	['N']	[30]
31	motor	O	['N']	[31]
32	tapping	O	['N']	[32]
33	,	O	['N']	[33]
34	mood	B-COG	['N']	[34]
35	induction	B-COG	['N']	[35]
36	,	O	['N']	[36]
37	language	B-COG	['N']	[37]
38	,	O	['N']	[38]
39	and	O	['N']	[39]
40	covert	O	['N']	[40]
41	counting	O	['N']	[41]
42	tasks	B-TSK	['N']	[42]
43	-lrb-	O	['N']	[43]
44	13,46	O	['N']	[44]
45	-rrb-	O	['N']	[45]
46	.	O	['N']	[46]
#doc 72090
0	constructed	O	['N']	[0]
1	as	O	['N']	[1]
2	such	O	['N']	[2]
3	,	O	['N']	[3]
4	standard	O	['N']	[4]
5	models	O	['N']	[5]
6	of	O	['N']	[6]
7	visual	B-SEN	['N']	[7]
8	processing	B-Experiment	['Experiment_rsSEN', 'Experiment_rsSEN']	[18, 7]
9	would	O	['N']	[9]
10	predict	B-Parameter_Analysis	['N']	[10]
11	that	O	['N']	[11]
12	swift	O	['N']	[12]
13	activates	B-was_Started_By	['N']	[13]
14	neurons	O	['N']	[14]
15	in	O	['N']	[15]
16	the	O	['N']	[16]
17	low-level	O	['N']	[17]
18	visual	B-SEN	['N']	[18]
19	areas	O	['N']	[19]
20	at	O	['N']	[20]
21	a	O	['N']	[21]
22	constant	O	['N']	[22]
23	level	O	['N']	[23]
24	throughout	O	['N']	[24]
25	while	O	['N']	[25]
26	it	O	['N']	[26]
27	activates	B-was_Started_By	['N']	[27]
28	neurons	O	['N']	[28]
29	in	O	['N']	[29]
30	the	O	['N']	[30]
31	high-level	O	['N']	[31]
32	areas	O	['N']	[32]
33	periodically	O	['N']	[33]
34	,	O	['N']	[34]
35	in	O	['N']	[35]
36	a	O	['N']	[36]
37	frequency-tagged	O	['N']	[37]
38	manner	O	['N']	[38]
39	.	O	['N']	[39]
#doc 137635
0	activations	B-was_Started_By	['N']	[0]
1	under	O	['N']	[1]
2	these	O	['N']	[2]
3	conditions	O	['N']	[3]
4	were	O	['N']	[4]
5	examined	B-Acquisition	['N']	[5]
6	in	O	['N']	[6]
7	the	O	['N']	[7]
8	context	O	['N']	[8]
9	of	O	['N']	[9]
10	a	O	['N']	[10]
11	set	O	['N']	[11]
12	of	O	['N']	[12]
13	rois	B-BRI	['N']	[13]
14	defined	B-Experiment	['N']	[14]
15	by	O	['N']	[15]
16	an	O	['N']	[16]
17	independent	O	['N']	[17]
18	localizer	O	['N']	[18]
19	designed	O	['N']	[19]
20	to	O	['N']	[20]
21	elicit	O	['N']	[21]
22	activations	B-was_Started_By	['was_Started_By_rsCOG', 'was_Started_By_rsBRI']	[25, 13]
23	associated	B-was_Associated_With	['was_Associated_With_rsCOG', 'was_Associated_With_rsBRI']	[25, 13]
24	with	O	['N']	[24]
25	listening	B-COG	['N']	[25]
26	to	O	['N']	[26]
27	and	O	['N']	[27]
28	covertly	O	['N']	[28]
29	repeating	O	['N']	[29]
30	syllables	O	['N']	[30]
31	generally	O	['N']	[31]
32	.	O	['N']	[32]
#doc 72101
0	as	O	['N']	[0]
1	predicted	B-Parameter_Analysis	['N']	[1]
2	by	O	['N']	[2]
3	standard	O	['N']	[3]
4	models	O	['N']	[4]
5	of	O	['N']	[5]
6	visual	B-SEN	['N']	[6]
7	processing	B-Experiment	['Experiment_rsSEN', 'Experiment_rsSEN', 'Experiment_rsSEN']	[6, 26, 14]
8	,	O	['N']	[8]
9	swift	O	['N']	[9]
10	activations	B-was_Started_By	['N']	[10]
11	increased	B-was_Associated_With	['N']	[11]
12	from	O	['N']	[12]
13	early	O	['N']	[13]
14	visual	B-SEN	['N']	[14]
15	areas	O	['N']	[15]
16	to	O	['N']	[16]
17	category	O	['N']	[17]
18	selective	O	['N']	[18]
19	areas	O	['N']	[19]
20	,	O	['N']	[20]
21	suggesting	B-Parameter_Analysis	['N']	[21]
22	progressive	O	['N']	[22]
23	category-selectivity	O	['N']	[23]
24	along	O	['N']	[24]
25	the	O	['N']	[25]
26	visual	B-SEN	['N']	[26]
27	hierarchy	O	['N']	[27]
28	.	O	['N']	[28]
#doc 22951
0	the	O	['N']	[0]
1	aim	O	['N']	[1]
2	of	O	['N']	[2]
3	the	O	['N']	[3]
4	current	O	['N']	[4]
5	study	O	['N']	[5]
6	was	O	['N']	[6]
7	to	O	['N']	[7]
8	explore	B-Acquisition	['N']	[8]
9	the	O	['N']	[9]
10	time-dependent	O	['N']	[10]
11	changes	B-was_Associated_With	['N']	[11]
12	in	O	['N']	[12]
13	resting-state	O	['N']	[13]
14	-lrb-	O	['N']	[14]
15	rs	O	['N']	[15]
16	-rrb-	O	['N']	[16]
17	functional	B-TOL	['N']	[17]
18	connectivity	I-TOL	['N']	[18]
19	in	O	['N']	[19]
20	motor-impaired	O	['N']	[20]
21	stroke	O	['N']	[21]
22	patients	B-SUB	['N']	[22]
23	,	O	['N']	[23]
24	using	B-Acquisition	['Acquisition_rsSUB', 'Acquisition_rsDAD']	[22, 26]
25	rs-functional	O	['N']	[25]
26	mri	B-DAD	['N']	[26]
27	.	O	['N']	[27]
#doc 55719
0	in	O	['N']	[0]
1	the	O	['N']	[1]
2	present	O	['N']	[2]
3	work	O	['N']	[3]
4	we	O	['N']	[4]
5	used	B-Acquisition	['N']	[5]
6	sentences	O	['N']	[6]
7	of	O	['N']	[7]
8	increasing	B-was_Associated_With	['was_Associated_With_rsBRI', 'was_Associated_With_rsBRI', 'was_Associated_With_rsBRI', 'was_Associated_With_rsCOG', 'was_Associated_With_rsBRI']	[40, 25, 29, 15, 31]
9	linguistic	O	['N']	[9]
10	complexity	O	['N']	[10]
11	during	O	['N']	[11]
12	both	O	['N']	[12]
13	wakefulness	O	['N']	[13]
14	and	O	['N']	[14]
15	sleep	B-COG	['N']	[15]
16	to	O	['N']	[16]
17	map	B-RLT	['N']	[17]
18	the	O	['N']	[18]
19	linguistic	O	['N']	[19]
20	chain	O	['N']	[20]
21	of	O	['N']	[21]
22	processing	B-Experiment	['Experiment_rsSEN']	[24]
23	from	O	['N']	[23]
24	auditory	B-SEN	['N']	[24]
25	thalamus	B-BRI	['N']	[25]
26	to	O	['N']	[26]
27	inferior	B-BRI	['N']	[27]
28	frontal	I-BRI	['N']	[28]
29	gyrus	I-BRI	['N']	[29]
30	-lrb-	O	['N']	[30]
31	ifg	B-BRI	['N']	[31]
32	;	O	['N']	[32]
33	broca	O	['N']	[33]
34	's	O	['N']	[34]
35	area	O	['N']	[35]
36	-rrb-	O	['N']	[36]
37	in	O	['N']	[37]
38	the	O	['N']	[38]
39	frontal	B-BRI	['N']	[39]
40	lobe	I-BRI	['N']	[40]
41	.	O	['N']	[41]
#doc 55720
0	our	O	['N']	[0]
1	results	O	['N']	[1]
2	show	B-Parameter_Analysis	['N']	[2]
3	that	O	['N']	[3]
4	the	O	['N']	[4]
5	impact	O	['N']	[5]
6	of	O	['N']	[6]
7	sleep	B-COG	['N']	[7]
8	on	O	['N']	[8]
9	auditory	B-SEN	['N']	[9]
10	activation	B-was_Started_By	['N']	[10]
11	increased	B-was_Associated_With	['was_Associated_With_rsCOG']	[7]
12	from	O	['N']	[12]
13	thalamic	O	['N']	[13]
14	,	O	['N']	[14]
15	through	O	['N']	[15]
16	early	O	['N']	[16]
17	auditory	B-SEN	['N']	[17]
18	stations	O	['N']	[18]
19	,	O	['N']	[19]
20	to	O	['N']	[20]
21	high	O	['N']	[21]
22	order	O	['N']	[22]
23	linguistic	O	['N']	[23]
24	processing	B-Experiment	['Experiment_rsSEN', 'Experiment_rsSEN']	[17, 9]
25	areas	O	['N']	[25]
26	in	O	['N']	[26]
27	the	O	['N']	[27]
28	frontal	O	['N']	[28]
29	cortex	O	['N']	[29]
30	,	O	['N']	[30]
31	where	O	['N']	[31]
32	activity	B-was_Started_By	['was_Started_By_rsCOG']	[7]
33	appeared	O	['N']	[33]
34	to	O	['N']	[34]
35	be	O	['N']	[35]
36	completely	O	['N']	[36]
37	abolished	O	['N']	[37]
38	.	O	['N']	[38]
#doc 22956
0	patients	B-SUB	['N']	[0]
1	were	O	['N']	[1]
2	included	O	['N']	[2]
3	for	O	['N']	[3]
4	this	O	['N']	[4]
5	trial	O	['N']	[5]
6	when	O	['N']	[6]
7	they	O	['N']	[7]
8	-lrb-	O	['N']	[8]
9	1	O	['N']	[9]
10	-rrb-	O	['N']	[10]
11	had	O	['N']	[11]
12	a	O	['N']	[12]
13	first-ever	O	['N']	[13]
14	ischemic	O	['N']	[14]
15	stroke	O	['N']	[15]
16	within	O	['N']	[16]
17	the	O	['N']	[17]
18	previous	O	['N']	[18]
19	2	O	['N']	[19]
20	weeks	O	['N']	[20]
21	,	O	['N']	[21]
22	verified	B-Parameter_Analysis	['N']	[22]
23	by	O	['N']	[23]
24	ct	O	['N']	[24]
25	or	O	['N']	[25]
26	mri	B-DAD	['N']	[26]
27	scan	O	['N']	[27]
28	;	O	['N']	[28]
29	-lrb-	O	['N']	[29]
30	2	O	['N']	[30]
31	-rrb-	O	['N']	[31]
32	suffered	O	['N']	[32]
33	from	O	['N']	[33]
34	hemi	O	['N']	[34]
35	-	O	['N']	[35]
36	or	O	['N']	[36]
37	monoparesis	O	['N']	[37]
38	of	O	['N']	[38]
39	the	O	['N']	[39]
40	arm	O	['N']	[40]
41	at	O	['N']	[41]
42	baseline	O	['N']	[42]
43	,	O	['N']	[43]
44	determined	B-Parameter_Analysis	['N']	[44]
45	by	O	['N']	[45]
46	a	O	['N']	[46]
47	national	O	['N']	[47]
48	institute	O	['N']	[48]
49	of	O	['N']	[49]
50	health	O	['N']	[50]
51	stroke	O	['N']	[51]
52	score	B-Parameter_Analysis	['N']	[52]
53	-lrb-	O	['N']	[53]
54	nihss	O	['N']	[54]
55	-rrb-	O	['N']	[55]
56	item	O	['N']	[56]
57	5	O	['N']	[57]
58	of	O	['N']	[58]
59	4	O	['N']	[59]
60	point	B-SEN_A	['N']	[60]
61	or	O	['N']	[61]
62	less	O	['N']	[62]
63	;	O	['N']	[63]
64	-lrb-	O	['N']	[64]
65	3	O	['N']	[65]
66	-rrb-	O	['N']	[66]
67	were	O	['N']	[67]
68	able	O	['N']	[68]
69	to	O	['N']	[69]
70	make	O	['N']	[70]
71	flexion-extension	O	['N']	[71]
72	movements	O	['N']	[72]
73	with	O	['N']	[73]
74	the	O	['N']	[74]
75	fingers	O	['N']	[75]
76	or	O	['N']	[76]
77	reach-to-grasp	O	['N']	[77]
78	movements	O	['N']	[78]
79	with	O	['N']	[79]
80	the	O	['N']	[80]
81	paretic	O	['N']	[81]
82	upper-limb	O	['N']	[82]
83	at	O	['N']	[83]
84	5	O	['N']	[84]
85	weeks	O	['N']	[85]
86	post-stroke	O	['N']	[86]
87	onset	O	['N']	[87]
88	;	O	['N']	[88]
89	-lrb-	O	['N']	[89]
90	4	O	['N']	[90]
91	-rrb-	O	['N']	[91]
92	were	O	['N']	[92]
93	aged	O	['N']	[93]
94	between	O	['N']	[94]
95	18	O	['N']	[95]
96	and	O	['N']	[96]
97	80	O	['N']	[97]
98	years	O	['N']	[98]
99	old	O	['N']	[99]
100	;	O	['N']	[100]
101	-lrb-	O	['N']	[101]
102	5	O	['N']	[102]
103	-rrb-	O	['N']	[103]
104	were	O	['N']	[104]
105	able	O	['N']	[105]
106	to	O	['N']	[106]
107	understand	O	['N']	[107]
108	instructions	O	['N']	[108]
109	as	O	['N']	[109]
110	indicated	B-Parameter_Analysis	['N']	[110]
111	by	O	['N']	[111]
112	a	O	['N']	[112]
113	mini	B-TSK	['N']	[113]
114	mental	I-TSK	['N']	[114]
115	state	I-TSK	['N']	[115]
116	examination	I-TSK	['N']	[116]
117	score	B-Parameter_Analysis	['N']	[117]
118	of	O	['N']	[118]
119	23	O	['N']	[119]
120	or	O	['N']	[120]
121	higher	B-was_Associated_With	['was_Associated_With_rsTSK']	[116]
122	-lrb-	O	['N']	[122]
123	mmse	O	['N']	[123]
124	;	O	['N']	[124]
125	-lrb-	O	['N']	[125]
126	20	O	['N']	[126]
127	-rrb-	O	['N']	[127]
128	-rrb-	O	['N']	[128]
129	;	O	['N']	[129]
130	-lrb-	O	['N']	[130]
131	6	O	['N']	[131]
132	-rrb-	O	['N']	[132]
133	were	O	['N']	[133]
134	able	O	['N']	[134]
135	to	O	['N']	[135]
136	sit	O	['N']	[136]
137	for	O	['N']	[137]
138	30	O	['N']	[138]
139	secs	O	['N']	[139]
140	without	O	['N']	[140]
141	support	B-Parameter_Analysis	['N']	[141]
142	;	O	['N']	[142]
143	-lrb-	O	['N']	[143]
144	7	O	['N']	[144]
145	-rrb-	O	['N']	[145]
146	demonstrated	B-Parameter_Analysis	['N']	[146]
147	sufficient	O	['N']	[147]
148	motivation	O	['N']	[148]
149	to	O	['N']	[149]
150	participate	B-Experiment	['N']	[150]
151	in	I-Experiment	['N']	[151]
152	an	O	['N']	[152]
153	intensive	O	['N']	[153]
154	rehabilitation	O	['N']	[154]
155	treatment	O	['N']	[155]
156	program	O	['N']	[156]
157	for	O	['N']	[157]
158	at	O	['N']	[158]
159	least	O	['N']	[159]
160	3	O	['N']	[160]
161	weeks	O	['N']	[161]
162	;	O	['N']	[162]
163	and	O	['N']	[163]
164	-lrb-	O	['N']	[164]
165	8	O	['N']	[165]
166	-rrb-	O	['N']	[166]
167	gave	O	['N']	[167]
168	written	O	['N']	[168]
169	informed	O	['N']	[169]
170	consent	O	['N']	[170]
171	to	O	['N']	[171]
172	participate	B-Experiment	['N']	[172]
173	in	I-Experiment	['Experiment_rsSUB', 'Experiment_rsTSK']	[0, 116]
174	the	O	['N']	[174]
175	study	O	['N']	[175]
176	.	O	['N']	[176]
#doc 39340
0	pressure	O	['N']	[0]
1	intensity	O	['N']	[1]
2	ratings	O	['N']	[2]
3	were	O	['N']	[3]
4	made	O	['N']	[4]
5	after	O	['N']	[5]
6	each	O	['N']	[6]
7	block	O	['N']	[7]
8	with	O	['N']	[8]
9	a	O	['N']	[9]
10	visual	B-SEN	['SEN_rsSEN_A']	[47]
11	analog	O	['N']	[11]
12	rating	O	['N']	[12]
13	scale	O	['N']	[13]
14	-lrb-	O	['N']	[14]
15	vas	O	['N']	[15]
16	-rrb-	O	['N']	[16]
17	with	O	['N']	[17]
18	three	O	['N']	[18]
19	items	O	['N']	[19]
20	-lrb-	O	['N']	[20]
21	no	O	['N']	[21]
22	pressure	O	['N']	[22]
23	,	O	['N']	[23]
24	pressure	O	['N']	[24]
25	,	O	['N']	[25]
26	and	O	['N']	[26]
27	pain	B-COG	['N']	[27]
28	-rrb-	O	['N']	[28]
29	shown	O	['N']	[29]
30	on	O	['N']	[30]
31	the	O	['N']	[31]
32	screen	O	['N']	[32]
33	-lrb-	O	['N']	[33]
34	7.5	O	['N']	[34]
35	s	O	['N']	[35]
36	-rrb-	O	['N']	[36]
37	in	O	['N']	[37]
38	which	O	['N']	[38]
39	the	O	['N']	[39]
40	subjects	O	['N']	[40]
41	moved	O	['N']	[41]
42	the	O	['N']	[42]
43	bar	O	['N']	[43]
44	to	O	['N']	[44]
45	the	O	['N']	[45]
46	appropriate	O	['N']	[46]
47	point	B-SEN_A	['N']	[47]
48	on	O	['N']	[48]
49	the	O	['N']	[49]
50	scale	O	['N']	[50]
51	using	B-Acquisition	['N']	[51]
52	a	O	['N']	[52]
53	button	O	['N']	[53]
54	box	O	['N']	[54]
55	-lrb-	O	['N']	[55]
56	fig	O	['N']	[56]
57	1	O	['N']	[57]
58	-rrb-	O	['N']	[58]
59	.	O	['N']	[59]
#doc 137646
0	materials	O	['N']	[0]
1	and	O	['N']	[1]
2	methods	O	['N']	[2]
3	participants	O	['N']	[3]
4	nineteen	O	['N']	[4]
5	healthy	O	['N']	[5]
6	adults	B-SUB	['SUB_rsSUB_A']	[17]
7	-lrb-	O	['N']	[7]
8	ten	O	['N']	[8]
9	female	B-SUB	['SUB_rsSUB_A']	[17]
10	-rrb-	O	['N']	[10]
11	between	O	['N']	[11]
12	18	O	['N']	[12]
13	and	O	['N']	[13]
14	35	O	['N']	[14]
15	years	O	['N']	[15]
16	of	O	['N']	[16]
17	age	B-SUB_A	['N']	[17]
18	participated	B-Experiment	['N']	[18]
19	in	I-Experiment	['Experiment_rsSUB', 'Experiment_rsSUB']	[6, 9]
20	the	O	['N']	[20]
21	study	O	['N']	[21]
22	.	O	['N']	[22]
#doc 39343
0	image	O	['N']	[0]
1	acquisition	O	['N']	[1]
2	the	O	['N']	[2]
3	fmri	B-DAD	['N']	[3]
4	experiment	O	['N']	[4]
5	was	O	['N']	[5]
6	conducted	O	['N']	[6]
7	in	O	['N']	[7]
8	a	O	['N']	[8]
9	3	O	['N']	[9]
10	t	O	['N']	[10]
11	scanner	O	['N']	[11]
12	-lrb-	O	['N']	[12]
13	magnetom	O	['N']	[13]
14	prismafit	O	['N']	[14]
15	,	O	['N']	[15]
16	siemens	B-NDV	['N']	[16]
17	medical	I-NDV	['N']	[17]
18	systems	I-NDV	['N']	[18]
19	,	O	['N']	[19]
20	erlangen	O	['N']	[20]
21	,	O	['N']	[21]
22	germany	O	['N']	[22]
23	-rrb-	O	['N']	[23]
24	using	B-Acquisition	['Acquisition_rsNDV', 'Acquisition_rsDAD']	[18, 3]
25	a	O	['N']	[25]
26	standard	O	['N']	[26]
27	20-channel	O	['N']	[27]
28	head	O	['N']	[28]
29	coil	O	['N']	[29]
30	.	O	['N']	[30]
#doc 72113
0	our	O	['N']	[0]
1	main	O	['N']	[1]
2	conclusion	B-RLT	['N']	[2]
3	does	O	['N']	[3]
4	not	O	['N']	[4]
5	rely	B-Parameter_Analysis	['N']	[5]
6	on	I-Parameter_Analysis	['N']	[6]
7	this	O	['N']	[7]
8	particular	O	['N']	[8]
9	uncorrected	O	['N']	[9]
10	threshold	B-PBA	['N']	[10]
11	,	O	['N']	[11]
12	as	O	['N']	[12]
13	we	O	['N']	[13]
14	will	O	['N']	[14]
15	show	B-Parameter_Analysis	['N']	[15]
16	in	O	['N']	[16]
17	detail	O	['N']	[17]
18	with	O	['N']	[18]
19	our	O	['N']	[19]
20	criterion	O	['N']	[20]
21	free	O	['N']	[21]
22	roc	O	['N']	[22]
23	analyses	B-Parameter_Analysis	['Parameter_Analysis_rsRLT', 'Parameter_Analysis_rsPBA']	[2, 10]
24	-lrb-	O	['N']	[24]
25	see	O	['N']	[25]
26	subsequent	O	['N']	[26]
27	sections	O	['N']	[27]
28	-rrb-	O	['N']	[28]
29	.	O	['N']	[29]
#doc 22964
0	https:\/\/doi.org\/10.1371\/journal.pone.0178017.g001	O	['N']	[0]
1	clinical	O	['N']	[1]
2	assessments	O	['N']	[2]
3	patients	B-SUB	['SUB_rsSUB_A', 'SUB_rsSUB_A']	[21, 23]
4	'	O	['N']	[4]
5	baseline	O	['N']	[5]
6	characteristics	O	['N']	[6]
7	and	O	['N']	[7]
8	neurological	O	['N']	[8]
9	function	O	['N']	[9]
10	were	O	['N']	[10]
11	assessed	B-Acquisition	['Acquisition_rsSUB']	[3]
12	within	O	['N']	[12]
13	2	O	['N']	[13]
14	weeks	O	['N']	[14]
15	post-stroke	O	['N']	[15]
16	onset	O	['N']	[16]
17	,	O	['N']	[17]
18	and	O	['N']	[18]
19	included	O	['N']	[19]
20	:	O	['N']	[20]
21	age	B-SUB_A	['N']	[21]
22	,	O	['N']	[22]
23	gender	B-SUB_A	['N']	[23]
24	,	O	['N']	[24]
25	bamford	O	['N']	[25]
26	classification	O	['N']	[26]
27	-lrb-	O	['N']	[27]
28	22	O	['N']	[28]
29	-rrb-	O	['N']	[29]
30	,	O	['N']	[30]
31	mini	B-TSK	['N']	[31]
32	mental	I-TSK	['N']	[32]
33	state	I-TSK	['N']	[33]
34	examination	I-TSK	['N']	[34]
35	-lrb-	O	['N']	[35]
36	20	O	['N']	[36]
37	-rrb-	O	['N']	[37]
38	,	O	['N']	[38]
39	cumulative	O	['N']	[39]
40	illness	O	['N']	[40]
41	rating	O	['N']	[41]
42	scale	O	['N']	[42]
43	-lrb-	O	['N']	[43]
44	23	O	['N']	[44]
45	-rrb-	O	['N']	[45]
46	and	O	['N']	[46]
47	the	O	['N']	[47]
48	modified	O	['N']	[48]
49	ranking	O	['N']	[49]
50	scale	O	['N']	[50]
51	-lrb-	O	['N']	[51]
52	24	O	['N']	[52]
53	-rrb-	O	['N']	[53]
54	.	O	['N']	[54]
#doc 72116
0	scene	O	['N']	[0]
1	activations	B-was_Started_By	['N']	[1]
2	by	O	['N']	[2]
3	swift	O	['N']	[3]
4	2	O	['N']	[4]
5	were	O	['N']	[5]
6	found	B-Parameter_Analysis	['N']	[6]
7	in	O	['N']	[7]
8	the	O	['N']	[8]
9	parahippocampal	O	['N']	[9]
10	,	O	['N']	[10]
11	the	O	['N']	[11]
12	fusiform	O	['N']	[12]
13	and	O	['N']	[13]
14	the	O	['N']	[14]
15	lingual	O	['N']	[15]
16	cortex	O	['N']	[16]
17	,	O	['N']	[17]
18	while	O	['N']	[18]
19	,	O	['N']	[19]
20	for	O	['N']	[20]
21	the	O	['N']	[21]
22	swift	O	['N']	[22]
23	3	O	['N']	[23]
24	experiment	O	['N']	[24]
25	,	O	['N']	[25]
26	the	O	['N']	[26]
27	activations	B-was_Started_By	['was_Started_By_rsBRI']	[34]
28	were	O	['N']	[28]
29	more	O	['N']	[29]
30	restricted	B-was_Ended_By	['was_Ended_By_rsBRI']	[34]
31	to	O	['N']	[31]
32	the	O	['N']	[32]
33	parahippocampal	B-BRI	['N']	[33]
34	gyrus	I-BRI	['N']	[34]
35	-lrb-	O	['N']	[35]
36	fig	O	['N']	[36]
37	3A	O	['N']	[37]
38	,	O	['N']	[38]
39	see	O	['N']	[39]
40	discussion	O	['N']	[40]
41	-rrb-	O	['N']	[41]
42	.	O	['N']	[42]
#doc 88505
0	twenty	O	['N']	[0]
1	unmedicated	O	['N']	[1]
2	female	B-SUB	['SUB_rsSUB_A']	[14]
3	bpd	O	['N']	[3]
4	patients	B-SUB	['SUB_rsSUB_A']	[14]
5	and	O	['N']	[5]
6	20	O	['N']	[6]
7	healthy	O	['N']	[7]
8	participants	O	['N']	[8]
9	-lrb-	O	['N']	[9]
10	hc	O	['N']	[10]
11	,	O	['N']	[11]
12	matched	B-Parameter_Analysis	['N']	[12]
13	for	O	['N']	[13]
14	age	B-SUB_A	['N']	[14]
15	and	O	['N']	[15]
16	education	O	['N']	[16]
17	-rrb-	O	['N']	[17]
18	played	O	['N']	[18]
19	a	O	['N']	[19]
20	virtual	O	['N']	[20]
21	ball-tossing	O	['N']	[21]
22	game	O	['N']	[22]
23	-lrb-	O	['N']	[23]
24	cyberball	O	['N']	[24]
25	-rrb-	O	['N']	[25]
26	,	O	['N']	[26]
27	with	O	['N']	[27]
28	the	O	['N']	[28]
29	conditions	O	['N']	[29]
30	for	O	['N']	[30]
31	exclusion	O	['N']	[31]
32	,	O	['N']	[32]
33	inclusion	O	['N']	[33]
34	,	O	['N']	[34]
35	and	O	['N']	[35]
36	a	O	['N']	[36]
37	control	O	['N']	[37]
38	condition	O	['N']	[38]
39	with	O	['N']	[39]
40	predefined	O	['N']	[40]
41	game	O	['N']	[41]
42	rules	O	['N']	[42]
43	.	O	['N']	[43]
#doc 121273
0	the	O	['N']	[0]
1	goal	B-COG	['N']	[1]
2	of	O	['N']	[2]
3	this	O	['N']	[3]
4	example	O	['N']	[4]
5	is	O	['N']	[5]
6	to	O	['N']	[6]
7	determine	B-Parameter_Analysis	['N']	[7]
8	the	O	['N']	[8]
9	minimum	O	['N']	[9]
10	task	B-COG	['N']	[10]
11	difficulty	I-COG	['N']	[11]
12	level	O	['N']	[12]
13	that	O	['N']	[13]
14	will	O	['N']	[14]
15	activate	B-was_Started_By	['was_Started_By_rsCOG', 'was_Started_By_rsBRI', 'was_Started_By_rsCOG']	[1, 17, 11]
16	an	O	['N']	[16]
17	roi	B-BRI	['N']	[17]
18	,	O	['N']	[18]
19	such	O	['N']	[19]
20	as	O	['N']	[20]
21	one	O	['N']	[21]
22	belonging	O	['N']	[22]
23	to	O	['N']	[23]
24	a	O	['N']	[24]
25	neural	O	['N']	[25]
26	compensation	O	['N']	[26]
27	network	O	['N']	[27]
28	.	O	['N']	[28]
#doc 55739
0	participants	O	['N']	[0]
1	were	O	['N']	[1]
2	exposed	O	['N']	[2]
3	to	O	['N']	[3]
4	three	O	['N']	[4]
5	main	O	['N']	[5]
6	categories	O	['N']	[6]
7	of	O	['N']	[7]
8	auditory	B-SEN	['N']	[8]
9	stimuli	O	['N']	[9]
10	,	O	['N']	[10]
11	aimed	O	['N']	[11]
12	at	O	['N']	[12]
13	emphasizing	O	['N']	[13]
14	different	O	['N']	[14]
15	levels	O	['N']	[15]
16	of	O	['N']	[16]
17	linguistic	O	['N']	[17]
18	processing	B-Experiment	['Experiment_rsSEN']	[8]
19	:	O	['N']	[19]
20	comprehensible	O	['N']	[20]
21	sentences	O	['N']	[21]
22	,	O	['N']	[22]
23	pseuodoword	O	['N']	[23]
24	sentences	O	['N']	[24]
25	,	O	['N']	[25]
26	and	O	['N']	[26]
27	scrambled	O	['N']	[27]
28	sentences	O	['N']	[28]
29	-lrb-	O	['N']	[29]
30	see	O	['N']	[30]
31	methods	O	['N']	[31]
32	-rrb-	O	['N']	[32]
33	.	O	['N']	[33]
#doc 88511
0	in	O	['N']	[0]
1	bpd	O	['N']	[1]
2	,	O	['N']	[2]
3	physical	O	['N']	[3]
4	pain	B-COG	['N']	[4]
5	processing	B-Experiment	['N']	[5]
6	after	O	['N']	[6]
7	exclusion	O	['N']	[7]
8	was	O	['N']	[8]
9	additionally	O	['N']	[9]
10	linked	B-was_Associated_With	['N']	[10]
11	to	O	['N']	[11]
12	enhanced	B-was_Associated_With	['was_Associated_With_rsCOG', 'was_Associated_With_rsBRI']	[4, 14]
13	posterior	O	['N']	[13]
14	insula	B-BRI	['N']	[14]
15	activation	B-was_Started_By	['was_Started_By_rsCOG', 'was_Started_By_rsBRI']	[4, 14]
16	.	O	['N']	[16]
#doc 6591
0	bottom	O	['N']	[0]
1	plots	O	['N']	[1]
2	:	O	['N']	[2]
3	linear	B-TOL	['N']	[3]
4	regression	I-TOL	['N']	[4]
5	results	O	['N']	[5]
6	showing	B-Parameter_Analysis	['Parameter_Analysis_rsTOL', 'Parameter_Analysis_rsPBA']	[4, 12]
7	relationships	B-was_Associated_With	['N']	[7]
8	between	O	['N']	[8]
9	the	O	['N']	[9]
10	timing	O	['N']	[10]
11	of	O	['N']	[11]
12	peak	B-PBA	['N']	[12]
13	bold	O	['N']	[13]
14	signal	O	['N']	[14]
15	and	O	['N']	[15]
16	estimates	O	['N']	[16]
17	of	O	['N']	[17]
18	time	O	['N']	[18]
19	spent	O	['N']	[19]
20	playing	O	['N']	[20]
21	avgs	O	['N']	[21]
22	.	O	['N']	[22]
#doc 88510
0	social	O	['N']	[0]
1	exclusion	O	['N']	[1]
2	led	O	['N']	[2]
3	to	O	['N']	[3]
4	a	O	['N']	[4]
5	subjectively	O	['N']	[5]
6	reported	O	['N']	[6]
7	hypersensitivity	O	['N']	[7]
8	to	O	['N']	[8]
9	physical	O	['N']	[9]
10	pain	B-COG	['N']	[10]
11	in	O	['N']	[11]
12	both	O	['N']	[12]
13	groups	O	['N']	[13]
14	that	O	['N']	[14]
15	was	O	['N']	[15]
16	accompanied	B-was_Associated_With	['N']	[16]
17	by	O	['N']	[17]
18	an	O	['N']	[18]
19	enhanced	B-was_Associated_With	['was_Associated_With_rsBRI', 'was_Associated_With_rsCOG', 'was_Associated_With_rsBRI']	[24, 10, 27]
20	activation	B-was_Started_By	['was_Started_By_rsBRI', 'was_Started_By_rsCOG', 'was_Started_By_rsBRI']	[24, 10, 27]
21	in	O	['N']	[21]
22	the	O	['N']	[22]
23	anterior	O	['N']	[23]
24	insula	B-BRI	['N']	[24]
25	and	O	['N']	[25]
26	the	O	['N']	[26]
27	thalamus	B-BRI	['N']	[27]
28	.	O	['N']	[28]
#doc 88513
0	in	O	['N']	[0]
1	bpd	O	['N']	[1]
2	patients	B-SUB	['N']	[2]
3	,	O	['N']	[3]
4	higher	B-was_Associated_With	['N']	[4]
5	rejection	O	['N']	[5]
6	sensitivity	O	['N']	[6]
7	was	O	['N']	[7]
8	associated	B-was_Associated_With	['N']	[8]
9	with	O	['N']	[9]
10	lower	B-was_Associated_With	['was_Associated_With_rsBRI', 'was_Associated_With_rsBRI', 'was_Associated_With_rsCOG']	[23, 27, 14]
11	activation	B-was_Started_By	['was_Started_By_rsBRI', 'was_Started_By_rsBRI', 'was_Started_By_rsCOG']	[23, 27, 14]
12	differences	O	['N']	[12]
13	during	O	['N']	[13]
14	pain	B-COG	['N']	[14]
15	processing	B-Experiment	['Experiment_rsSUB']	[2]
16	following	O	['N']	[16]
17	social	O	['N']	[17]
18	exclusion	O	['N']	[18]
19	and	O	['N']	[19]
20	inclusion	O	['N']	[20]
21	in	O	['N']	[21]
22	the	O	['N']	[22]
23	insula	B-BRI	['N']	[23]
24	and	O	['N']	[24]
25	in	O	['N']	[25]
26	the	O	['N']	[26]
27	amygdala	B-BRI	['N']	[27]
28	.	O	['N']	[28]
#doc 88512
0	after	O	['N']	[0]
1	inclusion	O	['N']	[1]
2	,	O	['N']	[2]
3	bpd	O	['N']	[3]
4	patients	B-SUB	['N']	[4]
5	showed	B-Parameter_Analysis	['N']	[5]
6	reduced	B-was_Associated_With	['was_Associated_With_rsBRI', 'was_Associated_With_rsCOG']	[7, 10]
7	amygdala	B-BRI	['N']	[7]
8	activation	B-was_Started_By	['was_Started_By_rsBRI', 'was_Started_By_rsCOG']	[7, 10]
9	during	O	['N']	[9]
10	pain	B-COG	['N']	[10]
11	in	O	['N']	[11]
12	comparison	O	['N']	[12]
13	with	O	['N']	[13]
14	hc	O	['N']	[14]
15	.	O	['N']	[15]
#doc 6597
0	linear	B-TOL	['N']	[0]
1	regression	I-TOL	['N']	[1]
2	analyses	B-Parameter_Analysis	['N']	[2]
3	revealed	B-Parameter_Analysis	['Parameter_Analysis_rsTOL', 'Parameter_Analysis_rsRLT', 'Parameter_Analysis_rsPBA']	[1, 51, 10]
4	significant	O	['N']	[4]
5	relationships	B-was_Associated_With	['was_Associated_With_rsBRI', 'was_Associated_With_rsBRI', 'was_Associated_With_rsBRI']	[48, 34, 27]
6	between	O	['N']	[6]
7	the	O	['N']	[7]
8	timing	O	['N']	[8]
9	of	O	['N']	[9]
10	peak	B-PBA	['N']	[10]
11	activity	B-was_Started_By	['was_Started_By_rsBRI', 'was_Started_By_rsBRI', 'was_Started_By_rsBRI']	[48, 34, 27]
12	in	O	['N']	[12]
13	the	O	['N']	[13]
14	standard	O	['N']	[14]
15	mapping	O	['N']	[15]
16	condition	O	['N']	[16]
17	and	O	['N']	[17]
18	estimates	O	['N']	[18]
19	of	O	['N']	[19]
20	time	O	['N']	[20]
21	spent	O	['N']	[21]
22	playing	O	['N']	[22]
23	avgs	O	['N']	[23]
24	in	O	['N']	[24]
25	the	O	['N']	[25]
26	left	O	['N']	[26]
27	cuneus	B-BRI	['N']	[27]
28	,	O	['N']	[28]
29	and	O	['N']	[29]
30	the	O	['N']	[30]
31	left	O	['N']	[31]
32	middle	B-BRI	['N']	[32]
33	occipital	I-BRI	['N']	[33]
34	gyrus	I-BRI	['N']	[34]
35	but	O	['N']	[35]
36	not	O	['N']	[36]
37	in	O	['N']	[37]
38	the	O	['N']	[38]
39	superior	O	['N']	[39]
40	portion	O	['N']	[40]
41	of	O	['N']	[41]
42	the	O	['N']	[42]
43	right	O	['N']	[43]
44	posterior	O	['N']	[44]
45	lobe	O	['N']	[45]
46	of	O	['N']	[46]
47	the	O	['N']	[47]
48	cerebellum	B-BRI	['N']	[48]
49	,	O	['N']	[49]
50	see	O	['N']	[50]
51	table	B-RLT	['N']	[51]
52	3	O	['N']	[52]
53	and	O	['N']	[53]
54	fig	O	['N']	[54]
55	4	O	['N']	[55]
56	-rrb-	O	['N']	[56]
57	.	O	['N']	[57]
#doc 22981
0	all	O	['N']	[0]
1	subsequent	O	['N']	[1]
2	analyses	B-Parameter_Analysis	['N']	[2]
3	were	O	['N']	[3]
4	performed	B-Experiment	['Experiment_rsSEN']	[19]
5	using	B-Acquisition	['N']	[5]
6	custom	O	['N']	[6]
7	built	O	['N']	[7]
8	routines	O	['N']	[8]
9	in	O	['N']	[9]
10	the	O	['N']	[10]
11	interactive	O	['N']	[11]
12	data	O	['N']	[12]
13	language	B-COG	['N']	[13]
14	-lrb-	O	['N']	[14]
15	david	O	['N']	[15]
16	stern	O	['N']	[16]
17	&	O	['N']	[17]
18	itt	O	['N']	[18]
19	visual	B-SEN	['N']	[19]
20	information	O	['N']	[20]
21	solutions	O	['N']	[21]
22	,	O	['N']	[22]
23	boulder	O	['N']	[23]
24	,	O	['N']	[24]
25	colorado	O	['N']	[25]
26	,	O	['N']	[26]
27	usa	O	['N']	[27]
28	-rrb-	O	['N']	[28]
29	.	O	['N']	[29]
#doc 88521
0	method	O	['N']	[0]
1	twenty	O	['N']	[1]
2	unmedicated	O	['N']	[2]
3	female	B-SUB	['SUB_rsSUB_A']	[15]
4	bpd	O	['N']	[4]
5	patients	B-SUB	['SUB_rsSUB_A']	[15]
6	and	O	['N']	[6]
7	20	O	['N']	[7]
8	healthy	O	['N']	[8]
9	participants	O	['N']	[9]
10	-lrb-	O	['N']	[10]
11	hc	O	['N']	[11]
12	,	O	['N']	[12]
13	matched	B-Parameter_Analysis	['N']	[13]
14	for	O	['N']	[14]
15	age	B-SUB_A	['N']	[15]
16	and	O	['N']	[16]
17	education	O	['N']	[17]
18	-rrb-	O	['N']	[18]
19	played	O	['N']	[19]
20	a	O	['N']	[20]
21	virtual	O	['N']	[21]
22	ball-tossing	O	['N']	[22]
23	game	O	['N']	[23]
24	-lrb-	O	['N']	[24]
25	cyberball	O	['N']	[25]
26	-rrb-	O	['N']	[26]
27	,	O	['N']	[27]
28	with	O	['N']	[28]
29	the	O	['N']	[29]
30	conditions	O	['N']	[30]
31	for	O	['N']	[31]
32	exclusion	O	['N']	[32]
33	,	O	['N']	[33]
34	inclusion	O	['N']	[34]
35	,	O	['N']	[35]
36	and	O	['N']	[36]
37	a	O	['N']	[37]
38	control	O	['N']	[38]
39	condition	O	['N']	[39]
40	with	O	['N']	[40]
41	predefined	O	['N']	[41]
42	game	O	['N']	[42]
43	rules	O	['N']	[43]
44	.	O	['N']	[44]
#doc 104907
0	mri	B-DAD	['DAD_rsDAD_A']	[19]
1	data	O	['N']	[1]
2	acquisition	O	['N']	[2]
3	functional	O	['N']	[3]
4	and	O	['N']	[4]
5	anatomical	O	['N']	[5]
6	images	O	['N']	[6]
7	were	O	['N']	[7]
8	collected	B-Acquisition	['N']	[8]
9	using	B-Acquisition	['N']	[9]
10	3T	O	['N']	[10]
11	siemens	B-NDV	['N']	[11]
12	magnetom	I-NDV	['N']	[12]
13	triotim	O	['N']	[13]
14	syngo	O	['N']	[14]
15	mr	O	['N']	[15]
16	systems	O	['N']	[16]
17	,	O	['N']	[17]
18	with	O	['N']	[18]
19	12-channel	B-DAD_A	['N']	[19]
20	head	O	['N']	[20]
21	coils	O	['N']	[21]
22	,	O	['N']	[22]
23	using	B-Acquisition	['Acquisition_rsDAD', 'Acquisition_rsNDV']	[0, 12]
24	identical	O	['N']	[24]
25	data	O	['N']	[25]
26	equipment	O	['N']	[26]
27	and	O	['N']	[27]
28	data	O	['N']	[28]
29	collection	O	['N']	[29]
30	parameters	O	['N']	[30]
31	at	O	['N']	[31]
32	all	O	['N']	[32]
33	three	O	['N']	[33]
34	sites	O	['N']	[34]
35	.	O	['N']	[35]
#doc 88527
0	in	O	['N']	[0]
1	bpd	O	['N']	[1]
2	,	O	['N']	[2]
3	physical	O	['N']	[3]
4	pain	B-COG	['N']	[4]
5	processing	B-Experiment	['N']	[5]
6	after	O	['N']	[6]
7	exclusion	O	['N']	[7]
8	was	O	['N']	[8]
9	additionally	O	['N']	[9]
10	linked	B-was_Associated_With	['N']	[10]
11	to	O	['N']	[11]
12	enhanced	B-was_Associated_With	['was_Associated_With_rsCOG', 'was_Associated_With_rsBRI']	[4, 14]
13	posterior	O	['N']	[13]
14	insula	B-BRI	['N']	[14]
15	activation	B-was_Started_By	['was_Started_By_rsCOG', 'was_Started_By_rsBRI']	[4, 14]
16	.	O	['N']	[16]
#doc 88526
0	social	O	['N']	[0]
1	exclusion	O	['N']	[1]
2	led	O	['N']	[2]
3	to	O	['N']	[3]
4	a	O	['N']	[4]
5	subjectively	O	['N']	[5]
6	reported	O	['N']	[6]
7	hypersensitivity	O	['N']	[7]
8	to	O	['N']	[8]
9	physical	O	['N']	[9]
10	pain	B-COG	['N']	[10]
11	in	O	['N']	[11]
12	both	O	['N']	[12]
13	groups	O	['N']	[13]
14	that	O	['N']	[14]
15	was	O	['N']	[15]
16	accompanied	B-was_Associated_With	['N']	[16]
17	by	O	['N']	[17]
18	an	O	['N']	[18]
19	enhanced	B-was_Associated_With	['was_Associated_With_rsBRI', 'was_Associated_With_rsCOG', 'was_Associated_With_rsBRI']	[24, 10, 27]
20	activation	B-was_Started_By	['was_Started_By_rsBRI', 'was_Started_By_rsCOG', 'was_Started_By_rsBRI']	[24, 10, 27]
21	in	O	['N']	[21]
22	the	O	['N']	[22]
23	anterior	O	['N']	[23]
24	insula	B-BRI	['N']	[24]
25	and	O	['N']	[25]
26	the	O	['N']	[26]
27	thalamus	B-BRI	['N']	[27]
28	.	O	['N']	[28]
#doc 88529
0	in	O	['N']	[0]
1	bpd	O	['N']	[1]
2	patients	B-SUB	['N']	[2]
3	,	O	['N']	[3]
4	higher	B-was_Associated_With	['N']	[4]
5	rejection	O	['N']	[5]
6	sensitivity	O	['N']	[6]
7	was	O	['N']	[7]
8	associated	B-was_Associated_With	['N']	[8]
9	with	O	['N']	[9]
10	lower	B-was_Associated_With	['was_Associated_With_rsBRI', 'was_Associated_With_rsBRI', 'was_Associated_With_rsCOG']	[23, 27, 14]
11	activation	B-was_Started_By	['was_Started_By_rsBRI', 'was_Started_By_rsBRI', 'was_Started_By_rsCOG']	[23, 27, 14]
12	differences	O	['N']	[12]
13	during	O	['N']	[13]
14	pain	B-COG	['N']	[14]
15	processing	B-Experiment	['Experiment_rsSUB']	[2]
16	following	O	['N']	[16]
17	social	O	['N']	[17]
18	exclusion	O	['N']	[18]
19	and	O	['N']	[19]
20	inclusion	O	['N']	[20]
21	in	O	['N']	[21]
22	the	O	['N']	[22]
23	insula	B-BRI	['N']	[23]
24	and	O	['N']	[24]
25	in	O	['N']	[25]
26	the	O	['N']	[26]
27	amygdala	B-BRI	['N']	[27]
28	.	O	['N']	[28]
#doc 88528
0	after	O	['N']	[0]
1	inclusion	O	['N']	[1]
2	,	O	['N']	[2]
3	bpd	O	['N']	[3]
4	patients	B-SUB	['N']	[4]
5	showed	B-Parameter_Analysis	['N']	[5]
6	reduced	B-was_Associated_With	['was_Associated_With_rsBRI', 'was_Associated_With_rsCOG']	[7, 10]
7	amygdala	B-BRI	['N']	[7]
8	activation	B-was_Started_By	['was_Started_By_rsBRI', 'was_Started_By_rsCOG']	[7, 10]
9	during	O	['N']	[9]
10	pain	B-COG	['N']	[10]
11	in	O	['N']	[11]
12	comparison	O	['N']	[12]
13	with	O	['N']	[13]
14	hc	O	['N']	[14]
15	.	O	['N']	[15]
#doc 55763
0	https:\/\/doi.org\/10.1371\/journal.pone.0157143.g003	O	['N']	[0]
1	https:\/\/doi.org\/10.1371\/journal.pone.0157143.t002	O	['N']	[1]
2	using	B-Acquisition	['N']	[2]
3	stimulus	O	['N']	[3]
4	specific	O	['N']	[4]
5	activations	B-was_Started_By	['N']	[5]
6	during	O	['N']	[6]
7	the	O	['N']	[7]
8	day	O	['N']	[8]
9	as	O	['N']	[9]
10	an	O	['N']	[10]
11	independent	O	['N']	[11]
12	localizer	O	['N']	[12]
13	,	O	['N']	[13]
14	we	O	['N']	[14]
15	defined	B-Experiment	['N']	[15]
16	,	O	['N']	[16]
17	in	O	['N']	[17]
18	each	O	['N']	[18]
19	participant	O	['N']	[19]
20	individually	O	['N']	[20]
21	,	O	['N']	[21]
22	four	O	['N']	[22]
23	regions	O	['N']	[23]
24	of	O	['N']	[24]
25	interest	O	['N']	[25]
26	-lrb-	O	['N']	[26]
27	rois	B-BRI	['N']	[27]
28	-rrb-	O	['N']	[28]
29	as	O	['N']	[29]
30	follows	O	['N']	[30]
31	:	O	['N']	[31]
32	the	O	['N']	[32]
33	thalamus	B-BRI	['N']	[33]
34	roi	B-BRI	['N']	[34]
35	was	O	['N']	[35]
36	chosen	O	['N']	[36]
37	as	O	['N']	[37]
38	significantly	O	['N']	[38]
39	activated	B-was_Started_By	['N']	[39]
40	voxels	B-PBA	['N']	[40]
41	for	O	['N']	[41]
42	all	O	['N']	[42]
43	the	O	['N']	[43]
44	auditory	B-SEN	['N']	[44]
45	stimuli	O	['N']	[45]
46	versus	O	['N']	[46]
47	rest	O	['N']	[47]
48	within	O	['N']	[48]
49	the	O	['N']	[49]
50	anatomical	O	['N']	[50]
51	location	O	['N']	[51]
52	of	O	['N']	[52]
53	the	O	['N']	[53]
54	thalamus	B-BRI	['N']	[54]
55	;	O	['N']	[55]
56	primary	O	['N']	[56]
57	auditory	B-BRI	['N']	[57]
58	cortex	I-BRI	['N']	[58]
59	was	O	['N']	[59]
60	defined	B-Experiment	['Experiment_rsSEN']	[44]
61	as	O	['N']	[61]
62	the	O	['N']	[62]
63	significantly	O	['N']	[63]
64	activated	B-was_Started_By	['was_Started_By_rsBRI', 'was_Started_By_rsBRI', 'was_Started_By_rsBRI', 'was_Started_By_rsBRI', 'was_Started_By_rsBRI', 'was_Started_By_rsBRI', 'was_Started_By_rsBRI']	[33, 34, 54, 102, 58, 27, 75]
65	voxels	B-PBA	['N']	[65]
66	in	O	['N']	[66]
67	scrambled	O	['N']	[67]
68	sentences	O	['N']	[68]
69	versus	O	['N']	[69]
70	rest	O	['N']	[70]
71	contrast	B-Parameter_Analysis	['N']	[71]
72	in	O	['N']	[72]
73	the	O	['N']	[73]
74	temporal	B-BRI	['N']	[74]
75	lobe	I-BRI	['N']	[75]
76	;	O	['N']	[76]
77	wernicke	O	['N']	[77]
78	's	O	['N']	[78]
79	and	O	['N']	[79]
80	broca	O	['N']	[80]
81	's	O	['N']	[81]
82	areas	O	['N']	[82]
83	were	O	['N']	[83]
84	selected	O	['N']	[84]
85	using	B-Acquisition	['N']	[85]
86	a	O	['N']	[86]
87	contrast	B-Parameter_Analysis	['Parameter_Analysis_rsPBA', 'Parameter_Analysis_rsPBA']	[65, 40]
88	of	O	['N']	[88]
89	comprehensible	O	['N']	[89]
90	sentences	O	['N']	[90]
91	versus	O	['N']	[91]
92	scrambled	O	['N']	[92]
93	sentences	O	['N']	[93]
94	in	O	['N']	[94]
95	the	O	['N']	[95]
96	relevant	O	['N']	[96]
97	anatomical	O	['N']	[97]
98	locations	O	['N']	[98]
99	-lrb-	O	['N']	[99]
100	stg	O	['N']	[100]
101	and	O	['N']	[101]
102	ifg	B-BRI	['N']	[102]
103	respectively	O	['N']	[103]
104	-rrb-	O	['N']	[104]
105	.	O	['N']	[105]
#doc 55764
0	fig	O	['N']	[0]
1	4	O	['N']	[1]
2	depicts	O	['N']	[2]
3	the	O	['N']	[3]
4	auditory	B-SEN	['N']	[4]
5	activations	B-was_Started_By	['N']	[5]
6	in	O	['N']	[6]
7	the	O	['N']	[7]
8	four	O	['N']	[8]
9	rois	B-BRI	['N']	[9]
10	during	O	['N']	[10]
11	the	O	['N']	[11]
12	night	O	['N']	[12]
13	in	O	['N']	[13]
14	both	O	['N']	[14]
15	the	O	['N']	[15]
16	awake	O	['N']	[16]
17	and	O	['N']	[17]
18	sleep	B-COG	['N']	[18]
19	states	O	['N']	[19]
20	for	O	['N']	[20]
21	the	O	['N']	[21]
22	left	O	['N']	[22]
23	hemisphere	O	['N']	[23]
24	-lrb-	O	['N']	[24]
25	a	O	['N']	[25]
26	similar	O	['N']	[26]
27	analysis	O	['N']	[27]
28	for	O	['N']	[28]
29	the	O	['N']	[29]
30	right	O	['N']	[30]
31	hemisphere	O	['N']	[31]
32	is	O	['N']	[32]
33	presented	O	['N']	[33]
34	in	O	['N']	[34]
35	S3	O	['N']	[35]
36	fig	O	['N']	[36]
37	,	O	['N']	[37]
38	a	O	['N']	[38]
39	summary	O	['N']	[39]
40	of	O	['N']	[40]
41	the	O	['N']	[41]
42	activated	B-was_Started_By	['was_Started_By_rsCOG', 'was_Started_By_rsBRI']	[18, 9]
43	regions	O	['N']	[43]
44	can	O	['N']	[44]
45	also	O	['N']	[45]
46	be	O	['N']	[46]
47	found	B-Parameter_Analysis	['Parameter_Analysis_rsRLT']	[49]
48	in	O	['N']	[48]
49	table	B-RLT	['N']	[49]
50	2	O	['N']	[50]
51	-rrb-	O	['N']	[51]
52	.	O	['N']	[52]
#doc 55766
0	as	O	['N']	[0]
1	can	O	['N']	[1]
2	be	O	['N']	[2]
3	seen	O	['N']	[3]
4	,	O	['N']	[4]
5	the	O	['N']	[5]
6	cortical	O	['N']	[6]
7	auditory	B-SEN	['N']	[7]
8	responses	B-was_Associated_With	['N']	[8]
9	tended	O	['N']	[9]
10	to	O	['N']	[10]
11	be	O	['N']	[11]
12	reduced	B-was_Associated_With	['N']	[12]
13	during	O	['N']	[13]
14	sleep	B-COG	['N']	[14]
15	,	O	['N']	[15]
16	and	O	['N']	[16]
17	the	O	['N']	[17]
18	effect	B-was_Associated_With	['was_Associated_With_rsCOG']	[14]
19	appeared	O	['N']	[19]
20	to	O	['N']	[20]
21	be	O	['N']	[21]
22	accentuated	O	['N']	[22]
23	in	O	['N']	[23]
24	high	O	['N']	[24]
25	order	O	['N']	[25]
26	processing	B-Experiment	['Experiment_rsSEN']	[7]
27	stages	O	['N']	[27]
28	.	O	['N']	[28]
#doc 55767
0	more	O	['N']	[0]
1	specifically	O	['N']	[1]
2	,	O	['N']	[2]
3	the	O	['N']	[3]
4	thalamic	O	['N']	[4]
5	activation	B-was_Started_By	['N']	[5]
6	showed	B-Parameter_Analysis	['N']	[6]
7	no	O	['N']	[7]
8	significant	O	['N']	[8]
9	difference	O	['N']	[9]
10	in	O	['N']	[10]
11	activation	B-was_Started_By	['was_Started_By_rsBRI', 'was_Started_By_rsCOG']	[45, 14]
12	level	O	['N']	[12]
13	between	O	['N']	[13]
14	sleep	B-COG	['N']	[14]
15	and	O	['N']	[15]
16	wakefulness	O	['N']	[16]
17	-lrb-	O	['N']	[17]
18	fig	O	['N']	[18]
19	4a	O	['N']	[19]
20	;	O	['N']	[20]
21	f	O	['N']	[21]
22	-lrb-	O	['N']	[22]
23	1,9	O	['N']	[23]
24	-rrb-	O	['N']	[24]
25	=	O	['N']	[25]
26	0.9	O	['N']	[26]
27	,	O	['N']	[27]
28	p	O	['N']	[28]
29	=	O	['N']	[29]
30	0.4	O	['N']	[30]
31	-rrb-	O	['N']	[31]
32	,	O	['N']	[32]
33	but	O	['N']	[33]
34	when	O	['N']	[34]
35	moving	O	['N']	[35]
36	downstream	O	['N']	[36]
37	in	O	['N']	[37]
38	the	O	['N']	[38]
39	auditory	B-SEN	['N']	[39]
40	pathway	O	['N']	[40]
41	to	O	['N']	[41]
42	the	O	['N']	[42]
43	primary	O	['N']	[43]
44	auditory	B-BRI	['N']	[44]
45	cortex	I-BRI	['N']	[45]
46	,	O	['N']	[46]
47	a	O	['N']	[47]
48	significant	O	['N']	[48]
49	decrease	B-was_Associated_With	['was_Associated_With_rsBRI', 'was_Associated_With_rsCOG']	[45, 14]
50	in	O	['N']	[50]
51	bold	O	['N']	[51]
52	signal	O	['N']	[52]
53	was	O	['N']	[53]
54	observed	O	['N']	[54]
55	in	O	['N']	[55]
56	all	O	['N']	[56]
57	the	O	['N']	[57]
58	auditory	B-SEN	['N']	[58]
59	categories	O	['N']	[59]
60	-lrb-	O	['N']	[60]
61	f	O	['N']	[61]
62	-lrb-	O	['N']	[62]
63	1,9	O	['N']	[63]
64	-rrb-	O	['N']	[64]
65	=	O	['N']	[65]
66	6.3	O	['N']	[66]
67	,	O	['N']	[67]
68	p	O	['N']	[68]
69	=	O	['N']	[69]
70	0.03	O	['N']	[70]
71	-rrb-	O	['N']	[71]
72	,	O	['N']	[72]
73	with	O	['N']	[73]
74	no	O	['N']	[74]
75	difference	O	['N']	[75]
76	between	O	['N']	[76]
77	the	O	['N']	[77]
78	categories	O	['N']	[78]
79	-lrb-	O	['N']	[79]
80	fig	O	['N']	[80]
81	4b	O	['N']	[81]
82	;	O	['N']	[82]
83	f	O	['N']	[83]
84	-lrb-	O	['N']	[84]
85	2,9	O	['N']	[85]
86	-rrb-	O	['N']	[86]
87	=	O	['N']	[87]
88	1.4	O	['N']	[88]
89	,	O	['N']	[89]
90	p	O	['N']	[90]
91	=	O	['N']	[91]
92	0.3	O	['N']	[92]
93	-rrb-	O	['N']	[93]
94	.	O	['N']	[94]
#doc 55771
0	in	O	['N']	[0]
1	ifg	B-BRI	['N']	[1]
2	the	O	['N']	[2]
3	response	B-was_Associated_With	['N']	[3]
4	to	O	['N']	[4]
5	comprehensible	O	['N']	[5]
6	sentences	O	['N']	[6]
7	was	O	['N']	[7]
8	completely	O	['N']	[8]
9	abolished	O	['N']	[9]
10	-lrb-	O	['N']	[10]
11	fig	O	['N']	[11]
12	4d	O	['N']	[12]
13	;	O	['N']	[13]
14	p	O	['N']	[14]
15	-rrb-	O	['N']	[15]
16	0.09	O	['N']	[16]
17	-rrb-	O	['N']	[17]
18	,	O	['N']	[18]
19	contrary	O	['N']	[19]
20	to	O	['N']	[20]
21	the	O	['N']	[21]
22	graded	O	['N']	[22]
23	activation	B-was_Started_By	['was_Started_By_rsBRI', 'was_Started_By_rsCOG', 'was_Started_By_rsBRI']	[1, 66, 70]
24	according	O	['N']	[24]
25	to	O	['N']	[25]
26	semantic	O	['N']	[26]
27	level	O	['N']	[27]
28	during	O	['N']	[28]
29	wakefulness	O	['N']	[29]
30	-lrb-	O	['N']	[30]
31	f	O	['N']	[31]
32	-lrb-	O	['N']	[32]
33	2,9	O	['N']	[33]
34	-rrb-	O	['N']	[34]
35	=	O	['N']	[35]
36	4.4	O	['N']	[36]
37	,	O	['N']	[37]
38	p	O	['N']	[38]
39	=	O	['N']	[39]
40	0.03	O	['N']	[40]
41	,	O	['N']	[41]
42	category	O	['N']	[42]
43	main	O	['N']	[43]
44	effect	B-was_Associated_With	['N']	[44]
45	;	O	['N']	[45]
46	f	O	['N']	[46]
47	-lrb-	O	['N']	[47]
48	2,9	O	['N']	[48]
49	-rrb-	O	['N']	[49]
50	=	O	['N']	[50]
51	5.7	O	['N']	[51]
52	,	O	['N']	[52]
53	p	O	['N']	[53]
54	=	O	['N']	[54]
55	0.01	O	['N']	[55]
56	,	O	['N']	[56]
57	interaction	O	['N']	[57]
58	-rrb-	O	['N']	[58]
59	,	O	['N']	[59]
60	suggesting	B-Parameter_Analysis	['N']	[60]
61	a	O	['N']	[61]
62	more	O	['N']	[62]
63	dramatic	O	['N']	[63]
64	influence	B-was_Associated_With	['was_Associated_With_rsBRI', 'was_Associated_With_rsCOG', 'was_Associated_With_rsBRI']	[1, 66, 70]
65	of	O	['N']	[65]
66	sleep	B-COG	['N']	[66]
67	on	O	['N']	[67]
68	this	O	['N']	[68]
69	frontal	O	['N']	[69]
70	roi	B-BRI	['N']	[70]
71	.	O	['N']	[71]
#doc 121306
0	again	O	['N']	[0]
1	,	O	['N']	[1]
2	the	O	['N']	[2]
3	goal	B-COG	['N']	[3]
4	is	O	['N']	[4]
5	to	O	['N']	[5]
6	identify	B-Parameter_Analysis	['N']	[6]
7	the	O	['N']	[7]
8	difficulty	O	['N']	[8]
9	level	O	['N']	[9]
10	at	O	['N']	[10]
11	which	O	['N']	[11]
12	an	O	['N']	[12]
13	individual	O	['N']	[13]
14	starts	O	['N']	[14]
15	to	O	['N']	[15]
16	activate	B-was_Started_By	['was_Started_By_rsCOG', 'was_Started_By_rsBRI']	[3, 19]
17	a	O	['N']	[17]
18	specific	O	['N']	[18]
19	roi	B-BRI	['N']	[19]
20	.	O	['N']	[20]
#doc 39388
0	the	O	['N']	[0]
1	post-hoc	O	['N']	[1]
2	analysis	O	['N']	[2]
3	revealed	B-Parameter_Analysis	['N']	[3]
4	that	O	['N']	[4]
5	the	O	['N']	[5]
6	n-back	O	['N']	[6]
7	main	O	['N']	[7]
8	effect	B-was_Associated_With	['N']	[8]
9	was	O	['N']	[9]
10	related	O	['N']	[10]
11	to	O	['N']	[11]
12	a	O	['N']	[12]
13	higher	B-was_Associated_With	['was_Associated_With_rsBRI', 'was_Associated_With_rsTSK', 'was_Associated_With_rsBRI', 'was_Associated_With_rsBRI', 'was_Associated_With_rsBRI', 'was_Associated_With_rsBRI', 'was_Associated_With_rsBRI']	[65, 18, 50, 37, 54, 56, 63]
14	activity	B-was_Started_By	['N']	[14]
15	during	O	['N']	[15]
16	the	O	['N']	[16]
17	2-back	O	['N']	[17]
18	task	B-TSK	['N']	[18]
19	compared	B-Parameter_Analysis	['N']	[19]
20	to	O	['N']	[20]
21	the	O	['N']	[21]
22	0-back	O	['N']	[22]
23	-lrb-	O	['N']	[23]
24	contrast	B-Parameter_Analysis	['Parameter_Analysis_rsRLT']	[68]
25	:	O	['N']	[25]
26	2-back	O	['N']	[26]
27	-rrb-	O	['N']	[27]
28	0-back	O	['N']	[28]
29	-rrb-	O	['N']	[29]
30	with	O	['N']	[30]
31	activities	B-was_Started_By	['was_Started_By_rsBRI', 'was_Started_By_rsTSK', 'was_Started_By_rsBRI', 'was_Started_By_rsBRI', 'was_Started_By_rsBRI', 'was_Started_By_rsBRI', 'was_Started_By_rsBRI']	[65, 18, 50, 37, 54, 56, 63]
32	in	O	['N']	[32]
33	the	O	['N']	[33]
34	left	O	['N']	[34]
35	inferior	B-BRI	['N']	[35]
36	parietal	I-BRI	['N']	[36]
37	lobule	I-BRI	['N']	[37]
38	-lrb-	O	['N']	[38]
39	brodmann	O	['N']	[39]
40	area	O	['N']	[40]
41	-lrb-	O	['N']	[41]
42	ba	O	['N']	[42]
43	-rrb-	O	['N']	[43]
44	39\/40	O	['N']	[44]
45	-rrb-	O	['N']	[45]
46	,	O	['N']	[46]
47	right	O	['N']	[47]
48	middle	B-BRI	['N']	[48]
49	frontal	I-BRI	['N']	[49]
50	gyrus	I-BRI	['N']	[50]
[truncated: 60,438 more rows]
