# Supplementary material for: AT-NeuroEAE: A Joint Extraction Model of Events With Attributes for Research Sharing-Oriented Neuroimaging Provenance Construction
Source: Front Neurosci. 2022 Mar 7;15:739535. doi: 10.3389/fnins.2021.739535 (PMC8936590; doi:10.3389/fnins.2021.739535)
Supplement: Supplementary file 1 [file Data_Sheet_1.ZIP › dataset/4/train.txt]

#doc 26292
0	https:\/\/doi.org\/10.1371\/journal.pone.0177085.t004	O	['N']	[0]
1	discussion	O	['N']	[1]
2	we	O	['N']	[2]
3	investigated	B-Acquisition	['Acquisition_rsSUB']	[20]
4	the	O	['N']	[4]
5	neurobiology	O	['N']	[5]
6	of	O	['N']	[6]
7	emotional	B-COG	['N']	[7]
8	processing	B-Experiment	['N']	[8]
9	in	O	['N']	[9]
10	parkinson	O	['N']	[10]
11	's	O	['N']	[11]
12	disease	O	['N']	[12]
13	-lrb-	O	['N']	[13]
14	pd	O	['N']	[14]
15	-rrb-	O	['N']	[15]
16	with	O	['N']	[16]
17	event-related	O	['N']	[17]
18	bold-fmri	O	['N']	[18]
19	in	O	['N']	[19]
20	patients	B-SUB	['N']	[20]
21	with	O	['N']	[21]
22	mild	O	['N']	[22]
23	to	O	['N']	[23]
24	moderate	O	['N']	[24]
25	pd	O	['N']	[25]
26	and	O	['N']	[26]
27	matched	B-Parameter_Analysis	['N']	[27]
28	healthy	O	['N']	[28]
29	controls	O	['N']	[29]
30	-lrb-	O	['N']	[30]
31	hcs	O	['N']	[31]
32	-rrb-	O	['N']	[32]
33	during	O	['N']	[33]
34	a	O	['N']	[34]
35	standardized	O	['N']	[35]
36	implicit	O	['N']	[36]
37	emotional	B-COG	['N']	[37]
38	processing	B-Experiment	['Experiment_rsSUB', 'Experiment_rsTSK']	[20, 39]
39	task	B-TSK	['N']	[39]
40	.	O	['N']	[40]
#doc 91829
0	overall	O	['N']	[0]
1	the	O	['N']	[1]
2	results	O	['N']	[2]
3	of	O	['N']	[3]
4	the	O	['N']	[4]
5	current	O	['N']	[5]
6	study	O	['N']	[6]
7	support	B-Parameter_Analysis	['N']	[7]
8	the	O	['N']	[8]
9	assumption	O	['N']	[9]
10	that	O	['N']	[10]
11	real-time	O	['N']	[11]
12	fmri	B-DAD	['N']	[12]
13	may	O	['N']	[13]
14	be	O	['N']	[14]
15	a	O	['N']	[15]
16	valid	O	['N']	[16]
17	therapeutic	O	['N']	[17]
18	tool	O	['N']	[18]
19	for	O	['N']	[19]
20	patients	B-SUB	['N']	[20]
21	with	O	['N']	[21]
22	substance	O	['N']	[22]
23	use	B-Acquisition	['Acquisition_rsSUB', 'Acquisition_rsDAD']	[20, 12]
24	disorder	O	['N']	[24]
25	.	O	['N']	[25]
#doc 91828
0	further	O	['N']	[0]
1	studies	O	['N']	[1]
2	and	O	['N']	[2]
3	an	O	['N']	[3]
4	increased	B-was_Associated_With	['N']	[4]
5	sample	O	['N']	[5]
6	size	O	['N']	[6]
7	are	O	['N']	[7]
8	needed	O	['N']	[8]
9	to	O	['N']	[9]
10	confirm	B-Parameter_Analysis	['N']	[10]
11	or	O	['N']	[11]
12	reject	O	['N']	[12]
13	our	O	['N']	[13]
14	findings	O	['N']	[14]
15	when	O	['N']	[15]
16	incorporating	O	['N']	[16]
17	patients	B-SUB	['SUB_rsSUB_A']	[21]
18	with	O	['N']	[18]
19	a	O	['N']	[19]
20	different	O	['N']	[20]
21	age	B-SUB_A	['N']	[21]
22	range	O	['N']	[22]
23	.	O	['N']	[23]
#doc 26294
0	however	O	['N']	[0]
1	,	O	['N']	[1]
2	pd	O	['N']	[2]
3	patients	B-SUB	['N']	[3]
4	showed	B-Parameter_Analysis	['N']	[4]
5	reduced	B-was_Associated_With	['N']	[5]
6	functional	O	['N']	[6]
7	activity	B-was_Started_By	['N']	[7]
8	of	O	['N']	[8]
9	the	O	['N']	[9]
10	left	O	['N']	[10]
11	-lrb-	O	['N']	[11]
12	and	O	['N']	[12]
13	right	O	['N']	[13]
14	-rrb-	O	['N']	[14]
15	posterior	O	['N']	[15]
16	putamen	B-BRI	['N']	[16]
17	,	O	['N']	[17]
18	and	O	['N']	[18]
19	an	O	['N']	[19]
20	increase	B-was_Associated_With	['N']	[20]
21	of	O	['N']	[21]
22	activity	B-was_Started_By	['was_Started_By_rsBRI', 'was_Started_By_rsCOG']	[16, 36]
23	in	O	['N']	[23]
24	the	O	['N']	[24]
25	right	O	['N']	[25]
26	dmpfc	O	['N']	[26]
27	,	O	['N']	[27]
28	both	O	['N']	[28]
29	most	O	['N']	[29]
30	pronounced	O	['N']	[30]
31	in	O	['N']	[31]
32	response	B-was_Associated_With	['was_Associated_With_rsBRI', 'was_Associated_With_rsCOG']	[16, 36]
33	to	O	['N']	[33]
34	high	O	['N']	[34]
35	arousing	O	['N']	[35]
36	emotional	B-COG	['N']	[36]
37	stimuli	O	['N']	[37]
38	.	O	['N']	[38]
#doc 91835
0	this	O	['N']	[0]
1	improvement	O	['N']	[1]
2	is	O	['N']	[2]
3	associated	B-was_Associated_With	['N']	[3]
4	with	O	['N']	[4]
5	increased	B-was_Associated_With	['was_Associated_With_rsBRI', 'was_Associated_With_rsBRI', 'was_Associated_With_rsTSK']	[27, 15, 31]
6	activation	B-was_Started_By	['was_Started_By_rsBRI', 'was_Started_By_rsBRI', 'was_Started_By_rsTSK']	[27, 15, 31]
7	in	O	['N']	[7]
8	and	O	['N']	[8]
9	functional	B-TOL	['N']	[9]
10	connectivity	I-TOL	['N']	[10]
11	between	O	['N']	[11]
12	the	O	['N']	[12]
13	anterior	O	['N']	[13]
14	cingulate	B-BRI	['N']	[14]
15	cortex	I-BRI	['N']	[15]
16	,	O	['N']	[16]
17	part	O	['N']	[17]
18	of	O	['N']	[18]
19	the	O	['N']	[19]
20	cingulo-opercular	O	['N']	[20]
21	cognitive-control	O	['N']	[21]
22	network	O	['N']	[22]
23	,	O	['N']	[23]
24	and	O	['N']	[24]
25	the	O	['N']	[25]
26	fusiform	B-BRI	['N']	[26]
27	gyrus	I-BRI	['N']	[27]
28	during	O	['N']	[28]
29	a	O	['N']	[29]
30	reading	B-TSK	['N']	[30]
31	task	I-TSK	['N']	[31]
32	after	O	['N']	[32]
33	training	O	['N']	[33]
34	.	O	['N']	[34]
#doc 26303
0	moreover	O	['N']	[0]
1	,	O	['N']	[1]
2	phillips	O	['N']	[2]
3	and	O	['N']	[3]
4	colleagues	O	['N']	[4]
5	proposed	B-Parameter_Analysis	['N']	[5]
6	a	O	['N']	[6]
7	neurobiological	O	['N']	[7]
8	framework	O	['N']	[8]
9	of	O	['N']	[9]
10	emotional	B-COG	['N']	[10]
11	processing	B-Experiment	['Experiment_rsSEN']	[25]
12	where	O	['N']	[12]
13	the	O	['N']	[13]
14	striatum	O	['N']	[14]
15	-lrb-	O	['N']	[15]
16	including	O	['N']	[16]
17	the	O	['N']	[17]
18	putamen	B-BRI	['N']	[18]
19	-rrb-	O	['N']	[19]
20	has	O	['N']	[20]
21	strong	O	['N']	[21]
22	connections	O	['N']	[22]
23	with	O	['N']	[23]
24	an	O	['N']	[24]
25	affective	B-SEN	['N']	[25]
26	neurocircuitry	O	['N']	[26]
27	that	O	['N']	[27]
28	is	O	['N']	[28]
29	particularly	O	['N']	[29]
30	involved	B-was_Associated_With	['N']	[30]
31	in	O	['N']	[31]
32	the	O	['N']	[32]
33	implicit	O	['N']	[33]
34	perception	B-COG	['N']	[34]
35	of	O	['N']	[35]
36	emotional	B-COG	['N']	[36]
37	stimuli	O	['N']	[37]
38	and	O	['N']	[38]
39	the	O	['N']	[39]
40	generation	O	['N']	[40]
41	of	O	['N']	[41]
42	a	O	['N']	[42]
43	physiological	O	['N']	[43]
44	response	B-was_Associated_With	['was_Associated_With_rsBRI', 'was_Associated_With_rsCOG', 'was_Associated_With_rsCOG', 'was_Associated_With_rsCOG']	[18, 34, 36, 10]
45	-lrb-	O	['N']	[45]
46	6	O	['N']	[46]
47	-rrb-	O	['N']	[47]
48	.	O	['N']	[48]
#doc 59072
0	regions	O	['N']	[0]
1	implicated	B-was_Associated_With	['was_Associated_With_rsCOG', 'was_Associated_With_rsCOG', 'was_Associated_With_rsBRI']	[18, 4, 8]
2	in	O	['N']	[2]
3	offline	O	['N']	[3]
4	memory	B-COG	['N']	[4]
5	processing	B-Experiment	['N']	[5]
6	to	O	['N']	[6]
7	identify	B-Parameter_Analysis	['N']	[7]
8	rois	B-BRI	['N']	[8]
9	for	O	['N']	[9]
10	use	B-Acquisition	['N']	[10]
11	in	O	['N']	[11]
12	multivariate	O	['N']	[12]
13	analyses	B-Parameter_Analysis	['N']	[13]
14	,	O	['N']	[14]
15	we	O	['N']	[15]
16	contrasted	B-Parameter_Analysis	['N']	[16]
17	paired-associated	O	['N']	[17]
18	encoding	B-COG	['N']	[18]
19	against	O	['N']	[19]
20	baseline	O	['N']	[20]
21	.	O	['N']	[21]
#doc 59073
0	this	O	['N']	[0]
1	analysis	O	['N']	[1]
2	identified	B-Parameter_Analysis	['N']	[2]
3	clusters	O	['N']	[3]
4	in	O	['N']	[4]
5	prc	O	['N']	[5]
6	,	O	['N']	[6]
7	left	O	['N']	[7]
8	middle	B-BRI	['N']	[8]
9	frontal	I-BRI	['N']	[9]
10	gyrus	I-BRI	['N']	[10]
11	,	O	['N']	[11]
12	left	B-BRI	['N']	[12]
13	dlpfc	I-BRI	['N']	[13]
14	,	O	['N']	[14]
15	and	O	['N']	[15]
16	right	O	['N']	[16]
17	precentral	B-BRI	['N']	[17]
18	gyrus	I-BRI	['N']	[18]
19	-lrb-	O	['N']	[19]
20	fig	O	['N']	[20]
21	3	O	['N']	[21]
22	;	O	['N']	[22]
23	table	B-RLT	['N']	[23]
24	1	O	['N']	[24]
25	-rrb-	O	['N']	[25]
26	,	O	['N']	[26]
27	the	O	['N']	[27]
28	peaks	B-PBA	['N']	[28]
29	of	O	['N']	[29]
30	which	O	['N']	[30]
31	were	O	['N']	[31]
32	used	B-Acquisition	['N']	[32]
33	to	O	['N']	[33]
34	define	B-Experiment	['N']	[34]
35	equal-volume	O	['N']	[35]
36	rois	B-BRI	['N']	[36]
37	for	O	['N']	[37]
38	the	O	['N']	[38]
39	purpose	O	['N']	[39]
40	of	O	['N']	[40]
41	our	O	['N']	[41]
42	multivariate	O	['N']	[42]
43	analyses	B-Parameter_Analysis	['Parameter_Analysis_rsRLT', 'Parameter_Analysis_rsPBA']	[23, 28]
44	.	O	['N']	[44]
#doc 26309
0	furthermore	O	['N']	[0]
1	,	O	['N']	[1]
2	the	O	['N']	[2]
3	medial	O	['N']	[3]
4	prefrontal	O	['N']	[4]
5	network	O	['N']	[5]
6	-lrb-	O	['N']	[6]
7	mpn	O	['N']	[7]
8	-rrb-	O	['N']	[8]
9	is	O	['N']	[9]
10	known	O	['N']	[10]
11	to	O	['N']	[11]
12	be	O	['N']	[12]
13	highly	O	['N']	[13]
14	involved	B-was_Associated_With	['N']	[14]
15	in	O	['N']	[15]
16	the	O	['N']	[16]
17	interaction	O	['N']	[17]
18	between	O	['N']	[18]
19	cognitive	O	['N']	[19]
20	and	O	['N']	[20]
21	emotional	B-COG	['N']	[21]
22	processes	B-Experiment	['N']	[22]
23	in	O	['N']	[23]
24	the	O	['N']	[24]
25	brain	O	['N']	[25]
26	-lrb-	O	['N']	[26]
27	50	O	['N']	[27]
28	-rrb-	O	['N']	[28]
29	as	O	['N']	[29]
30	it	O	['N']	[30]
31	can	O	['N']	[31]
32	modulate	B-was_Associated_With	['was_Associated_With_rsCOG', 'was_Associated_With_rsBRI', 'was_Associated_With_rsCOG']	[21, 42, 47]
33	-lrb-	O	['N']	[33]
34	bottom-up	O	['N']	[34]
35	-rrb-	O	['N']	[35]
36	automatic	O	['N']	[36]
37	processes	B-Experiment	['N']	[37]
38	arising	O	['N']	[38]
39	from	O	['N']	[39]
40	activated	B-was_Started_By	['was_Started_By_rsCOG', 'was_Started_By_rsBRI', 'was_Started_By_rsCOG']	[21, 42, 47]
41	subcortical	O	['N']	[41]
42	limbic	B-BRI	['N']	[42]
43	regions	O	['N']	[43]
44	via	B-Acquisition	['N']	[44]
45	top-down	O	['N']	[45]
46	cognitive	B-COG	['N']	[46]
47	control	I-COG	['N']	[47]
48	in	O	['N']	[48]
49	order	O	['N']	[49]
50	to	O	['N']	[50]
51	regulate	O	['N']	[51]
52	our	O	['N']	[52]
53	emotions	O	['N']	[53]
54	-lrb-	O	['N']	[54]
55	6	O	['N']	[55]
56	,	O	['N']	[56]
57	51	O	['N']	[57]
58	,	O	['N']	[58]
59	52	O	['N']	[59]
60	-rrb-	O	['N']	[60]
61	.	O	['N']	[61]
#doc 26311
0	in	O	['N']	[0]
1	addition	O	['N']	[1]
2	,	O	['N']	[2]
3	we	O	['N']	[3]
4	found	B-Parameter_Analysis	['N']	[4]
5	that	O	['N']	[5]
6	increased	B-was_Associated_With	['N']	[6]
7	right	O	['N']	[7]
8	dmpfc	O	['N']	[8]
9	activity	B-was_Started_By	['was_Started_By_rsCOG', 'was_Started_By_rsCOG', 'was_Started_By_rsBRI']	[21, 12, 44]
10	for	O	['N']	[10]
11	intense	O	['N']	[11]
12	emotional	B-COG	['N']	[12]
13	stimuli	O	['N']	[13]
14	was	O	['N']	[14]
15	associated	B-was_Associated_With	['N']	[15]
16	with	O	['N']	[16]
17	both	O	['N']	[17]
18	lower	B-was_Associated_With	['N']	[18]
19	levels	O	['N']	[19]
20	of	O	['N']	[20]
21	anxiety	B-COG	['N']	[21]
22	and	O	['N']	[22]
23	lower	B-was_Associated_With	['was_Associated_With_rsCOG', 'was_Associated_With_rsCOG', 'was_Associated_With_rsBRI']	[21, 12, 44]
24	levels	O	['N']	[24]
25	of	O	['N']	[25]
26	apathy	O	['N']	[26]
27	in	O	['N']	[27]
28	pd	O	['N']	[28]
29	patients	B-SUB	['N']	[29]
30	,	O	['N']	[30]
31	which	O	['N']	[31]
32	may	O	['N']	[32]
33	provide	B-Parameter_Analysis	['Parameter_Analysis_rsRLT']	[47]
34	another	O	['N']	[34]
35	indication	O	['N']	[35]
36	that	O	['N']	[36]
37	the	O	['N']	[37]
38	dmpfc	O	['N']	[38]
39	is	O	['N']	[39]
40	able	O	['N']	[40]
41	the	O	['N']	[41]
42	control	O	['N']	[42]
43	subcortical	O	['N']	[43]
44	limbic	B-BRI	['N']	[44]
45	functioning	O	['N']	[45]
46	-lrb-	O	['N']	[46]
47	table	B-RLT	['N']	[47]
48	4	O	['N']	[48]
49	-rrb-	O	['N']	[49]
50	.	O	['N']	[50]
#doc 91848
0	vogel	O	['N']	[0]
1	and	O	['N']	[1]
2	colleagues	O	['N']	[2]
3	suggest	B-Parameter_Analysis	['N']	[3]
4	that	O	['N']	[4]
5	the	O	['N']	[5]
6	part	O	['N']	[6]
7	of	O	['N']	[7]
8	the	O	['N']	[8]
9	ventral	O	['N']	[9]
10	stream	O	['N']	[10]
11	related	O	['N']	[11]
12	to	O	['N']	[12]
13	orthographic	O	['N']	[13]
14	processing	B-Experiment	['Experiment_rsSEN']	[20]
15	-lrb-	O	['N']	[15]
16	i.e.	O	['N']	[16]
17	,	O	['N']	[17]
18	the	O	['N']	[18]
19	`	O	['N']	[19]
20	visual	B-SEN	['N']	[20]
21	word	O	['N']	[21]
22	form	O	['N']	[22]
23	area	O	['N']	[23]
24	'	O	['N']	[24]
25	or	O	['N']	[25]
26	vwfa	O	['N']	[26]
27	-rrb-	O	['N']	[27]
28	is	O	['N']	[28]
29	functionally	O	['N']	[29]
30	connected	B-was_Associated_With	['was_Associated_With_rsBRI']	[35]
31	to	O	['N']	[31]
32	the	O	['N']	[32]
33	dorsal	B-BRI	['N']	[33]
34	attention	I-BRI	['N']	[34]
35	network	I-BRI	['N']	[35]
36	,	O	['N']	[36]
37	as	O	['N']	[37]
38	determined	B-Parameter_Analysis	['N']	[38]
39	during	O	['N']	[39]
40	resting-state	O	['N']	[40]
41	functional	B-DAD	['N']	[41]
42	magnetic	I-DAD	['N']	[42]
43	resonance	I-DAD	['N']	[43]
44	imaging	I-DAD	['N']	[44]
45	-lrb-	O	['N']	[45]
46	fmri	B-DAD	['N']	[46]
47	-rrb-	O	['N']	[47]
48	-lrb-	O	['N']	[48]
49	18	O	['N']	[49]
50	,	O	['N']	[50]
51	19	O	['N']	[51]
52	-rrb-	O	['N']	[52]
53	.	O	['N']	[53]
#doc 26315
0	recent	O	['N']	[0]
1	functional	O	['N']	[1]
2	imaging	O	['N']	[2]
3	studies	O	['N']	[3]
4	in	O	['N']	[4]
5	patients	B-SUB	['N']	[5]
6	without	O	['N']	[6]
7	pd	O	['N']	[7]
8	have	O	['N']	[8]
9	shown	O	['N']	[9]
10	that	O	['N']	[10]
11	nonpharmacological	O	['N']	[11]
12	treatments	O	['N']	[12]
13	such	O	['N']	[13]
14	as	O	['N']	[14]
15	cognitive	O	['N']	[15]
16	behavioral	O	['N']	[16]
17	therapy	O	['N']	[17]
18	-lrb-	O	['N']	[18]
19	cbt	O	['N']	[19]
20	-rrb-	O	['N']	[20]
21	can	O	['N']	[21]
22	restore	O	['N']	[22]
23	impaired	B-was_Associated_With	['N']	[23]
24	neuronal	O	['N']	[24]
25	affective	B-SEN	['N']	[25]
26	processing	B-Experiment	['Experiment_rsSUB', 'Experiment_rsSEN']	[5, 25]
27	by	O	['N']	[27]
28	increasing	B-was_Associated_With	['was_Associated_With_rsBRI']	[32]
29	functional	B-TOL	['N']	[29]
30	connectivity	I-TOL	['N']	[30]
31	between	O	['N']	[31]
32	limbic	B-BRI	['N']	[32]
33	and	O	['N']	[33]
34	prefrontal	O	['N']	[34]
35	cortices	O	['N']	[35]
36	-lrb-	O	['N']	[36]
37	54	O	['N']	[37]
38	,	O	['N']	[38]
39	55	O	['N']	[39]
40	-rrb-	O	['N']	[40]
41	.	O	['N']	[41]
#doc 91850
0	the	O	['N']	[0]
1	`	O	['N']	[1]
2	dual-networks	O	['N']	[2]
3	top-down	O	['N']	[3]
4	'	O	['N']	[4]
5	model	O	['N']	[5]
6	-lrb-	O	['N']	[6]
7	22	O	['N']	[7]
8	-rrb-	O	['N']	[8]
9	is	O	['N']	[9]
10	a	O	['N']	[10]
11	functional	O	['N']	[11]
12	connectivity-based	O	['N']	[12]
13	model	O	['N']	[13]
14	that	O	['N']	[14]
15	proposes	B-Parameter_Analysis	['N']	[15]
16	two	O	['N']	[16]
17	cognitive-control\/EF	O	['N']	[17]
18	networks	O	['N']	[18]
19	with	O	['N']	[19]
20	different	O	['N']	[20]
21	neuroanatomical	O	['N']	[21]
22	correlates	B-was_Associated_With	['was_Associated_With_rsCOG', 'was_Associated_With_rsTSK', 'was_Associated_With_rsBRI', 'was_Associated_With_rsBRI']	[38, 56, 28, 47]
23	;	O	['N']	[23]
24	1	O	['N']	[24]
25	-rrb-	O	['N']	[25]
26	the	O	['N']	[26]
27	fronto-parietal	B-BRI	['N']	[27]
28	network	I-BRI	['N']	[28]
29	,	O	['N']	[29]
30	which	O	['N']	[30]
31	is	O	['N']	[31]
32	a	O	['N']	[32]
33	rapid	O	['N']	[33]
34	adaptive-control	O	['N']	[34]
35	network	O	['N']	[35]
36	that	O	['N']	[36]
37	allocates	O	['N']	[37]
38	attention	B-COG	['N']	[38]
39	to	O	['N']	[39]
40	a	O	['N']	[40]
41	cue	O	['N']	[41]
42	and	O	['N']	[42]
43	2	O	['N']	[43]
44	-rrb-	O	['N']	[44]
45	the	O	['N']	[45]
46	cingulo-opercular	B-BRI	['N']	[46]
47	network	I-BRI	['N']	[47]
48	,	O	['N']	[48]
49	which	O	['N']	[49]
50	is	O	['N']	[50]
51	a	O	['N']	[51]
52	set-maintenance	O	['N']	[52]
53	network	O	['N']	[53]
54	that	O	['N']	[54]
55	maintains	O	['N']	[55]
56	task	B-TSK	['N']	[56]
57	goals	O	['N']	[57]
58	,	O	['N']	[58]
59	sustains	O	['N']	[59]
60	adjustments	O	['N']	[60]
61	for	O	['N']	[61]
62	feedback	O	['N']	[62]
63	control	O	['N']	[63]
64	,	O	['N']	[64]
65	and	O	['N']	[65]
66	monitors	B-Acquisition	['N']	[66]
67	errors	O	['N']	[67]
68	-lrb-	O	['N']	[68]
69	also	O	['N']	[69]
70	see	O	['N']	[70]
71	-lrb-	O	['N']	[71]
72	23	O	['N']	[72]
73	-rrb-	O	['N']	[73]
74	for	O	['N']	[74]
75	the	O	['N']	[75]
76	functional	O	['N']	[76]
77	organization	O	['N']	[77]
78	of	O	['N']	[78]
79	these	O	['N']	[79]
80	regions	O	['N']	[80]
81	-rrb-	O	['N']	[81]
82	.	O	['N']	[82]
#doc 59085
0	in	O	['N']	[0]
1	the	O	['N']	[1]
2	latter	O	['N']	[2]
3	analysis	O	['N']	[3]
4	,	O	['N']	[4]
5	encoding	B-COG	['N']	[5]
6	activity	B-was_Started_By	['was_Started_By_rsBRI', 'was_Started_By_rsCOG', 'was_Started_By_rsTSK']	[20, 5, 13]
7	was	O	['N']	[7]
8	classified	O	['N']	[8]
9	as	O	['N']	[9]
10	the	O	['N']	[10]
11	distractor-condition	O	['N']	[11]
12	vocabulary	O	['N']	[12]
13	task	B-TSK	['N']	[13]
14	significantly	O	['N']	[14]
15	above	O	['N']	[15]
16	chance	O	['N']	[16]
17	frequency	O	['N']	[17]
18	in	O	['N']	[18]
19	left	B-BRI	['N']	[19]
20	dlpfc	I-BRI	['N']	[20]
21	.	O	['N']	[21]
#doc 124624
0	https:\/\/doi.org\/10.1371\/journal.pone.0206675.t001	O	['N']	[0]
1	relationship	B-was_Associated_With	['N']	[1]
2	between	O	['N']	[2]
3	state	O	['N']	[3]
4	anxiety	B-COG	['N']	[4]
5	,	O	['N']	[5]
6	anxiety	B-COG	['N']	[6]
7	change	B-was_Associated_With	['N']	[7]
8	and	O	['N']	[8]
9	phase	O	['N']	[9]
10	coupling	B-was_Associated_With	['N']	[10]
11	of	O	['N']	[11]
12	slow	O	['N']	[12]
13	bold	O	['N']	[13]
14	oscillations	O	['N']	[14]
15	for	O	['N']	[15]
16	both	O	['N']	[16]
17	hemispheres	O	['N']	[17]
18	the	O	['N']	[18]
19	spearman	O	['N']	[19]
20	correlations	O	['N']	[20]
21	between	O	['N']	[21]
22	state	O	['N']	[22]
23	anxiety	B-COG	['N']	[23]
24	-lrb-	O	['N']	[24]
25	R1	O	['N']	[25]
26	,	O	['N']	[26]
27	R2	O	['N']	[27]
28	-rrb-	O	['N']	[28]
29	,	O	['N']	[29]
30	anxiety	B-COG	['N']	[30]
31	change	B-was_Associated_With	['N']	[31]
32	and	O	['N']	[32]
33	significant	O	['N']	[33]
34	phase	O	['N']	[34]
35	coupling	B-was_Associated_With	['was_Associated_With_rsBRI', 'was_Associated_With_rsCOG', 'was_Associated_With_rsCOG', 'was_Associated_With_rsCOG', 'was_Associated_With_rsCOG', 'was_Associated_With_rsBRI']	[49, 4, 6, 23, 30, 47]
36	-lrb-	O	['N']	[36]
37	positive	O	['N']	[37]
38	and	O	['N']	[38]
39	negative	O	['N']	[39]
40	td	O	['N']	[40]
41	-rrb-	O	['N']	[41]
42	of	O	['N']	[42]
43	bold	O	['N']	[43]
44	oscillations	O	['N']	[44]
45	in	O	['N']	[45]
46	precentral	B-BRI	['N']	[46]
47	gyrus	I-BRI	['N']	[47]
48	and	O	['N']	[48]
49	insula	B-BRI	['N']	[49]
50	were	O	['N']	[50]
51	calculated	O	['N']	[51]
52	-lrb-	O	['N']	[52]
53	table	B-RLT	['N']	[53]
54	2	O	['N']	[54]
55	-rrb-	O	['N']	[55]
56	.	O	['N']	[56]
#doc 59090
0	we	O	['N']	[0]
1	trained	O	['N']	[1]
2	the	O	['N']	[2]
3	pattern	O	['N']	[3]
4	classifier	O	['N']	[4]
5	on	O	['N']	[5]
6	the	O	['N']	[6]
7	distractor-condition	O	['N']	[7]
8	and	O	['N']	[8]
9	independent	O	['N']	[9]
10	vocabulary	O	['N']	[10]
11	task	B-TSK	['N']	[11]
12	activity	B-was_Started_By	['N']	[12]
13	and	O	['N']	[13]
14	tested	O	['N']	[14]
15	it	O	['N']	[15]
16	on	O	['N']	[16]
17	neural	O	['N']	[17]
18	activity	B-was_Started_By	['was_Started_By_rsCOG', 'was_Started_By_rsBRI', 'was_Started_By_rsTSK']	[22, 25, 11]
19	during	O	['N']	[19]
20	image\/name	O	['N']	[20]
21	pair	O	['N']	[21]
22	encoding	B-COG	['N']	[22]
23	in	O	['N']	[23]
24	each	O	['N']	[24]
25	roi	B-BRI	['N']	[25]
26	that	O	['N']	[26]
27	was	O	['N']	[27]
28	found	B-Parameter_Analysis	['N']	[28]
29	to	O	['N']	[29]
30	contain	O	['N']	[30]
31	local	O	['N']	[31]
32	information	O	['N']	[32]
33	accompanying	B-was_Associated_With	['was_Associated_With_rsCOG', 'was_Associated_With_rsBRI', 'was_Associated_With_rsTSK']	[22, 25, 11]
34	offline	O	['N']	[34]
35	processing	B-Experiment	['Experiment_rsTSK']	[11]
36	in	O	['N']	[36]
37	the	O	['N']	[37]
38	previous	O	['N']	[38]
39	analysis	O	['N']	[39]
40	.	O	['N']	[40]
#doc 91859
0	reading	B-COG	['N']	[0]
1	speed	O	['N']	[1]
2	,	O	['N']	[2]
3	word-decoding	O	['N']	[3]
4	accuracy	O	['N']	[4]
5	,	O	['N']	[5]
6	and	O	['N']	[6]
7	reading	B-COG	['N']	[7]
8	comprehension	O	['N']	[8]
9	improve	B-was_Associated_With	['was_Associated_With_rsCOG', 'was_Associated_With_rsCOG']	[0, 7]
10	after	O	['N']	[10]
11	the	O	['N']	[11]
12	rap	O	['N']	[12]
13	training	O	['N']	[13]
14	in	O	['N']	[14]
15	both	O	['N']	[15]
16	children	B-SUB	['SUB_rsSUB_A']	[27]
17	with	O	['N']	[17]
18	rd	O	['N']	[18]
19	and	O	['N']	[19]
20	typical	O	['N']	[20]
21	readers	O	['N']	[21]
22	-lrb-	O	['N']	[22]
23	trs	O	['N']	[23]
24	-rrb-	O	['N']	[24]
25	in	O	['N']	[25]
26	different	O	['N']	[26]
27	age	B-SUB_A	['N']	[27]
28	groups	O	['N']	[28]
29	-lrb-	O	['N']	[29]
30	young	O	['N']	[30]
31	readers	O	['N']	[31]
32	-lrb-	O	['N']	[32]
33	30	O	['N']	[33]
34	--	O	['N']	[34]
35	36	O	['N']	[35]
36	-rrb-	O	['N']	[36]
37	-rrb-	O	['N']	[37]
38	and	O	['N']	[38]
39	adult	B-SUB	['SUB_rsSUB_A']	[27]
40	readers	O	['N']	[40]
41	-lrb-	O	['N']	[41]
42	1	O	['N']	[42]
43	,	O	['N']	[43]
44	37	O	['N']	[44]
45	-rrb-	O	['N']	[45]
46	and	O	['N']	[46]
47	in	O	['N']	[47]
48	different	O	['N']	[48]
49	orthographies	O	['N']	[49]
50	-lrb-	O	['N']	[50]
51	hebrew	O	['N']	[51]
52	-lrb-	O	['N']	[52]
53	33	O	['N']	[53]
54	,	O	['N']	[54]
55	34	O	['N']	[55]
56	,	O	['N']	[56]
57	37	O	['N']	[57]
58	-rrb-	O	['N']	[58]
59	,	O	['N']	[59]
60	english	O	['N']	[60]
61	-lrb-	O	['N']	[61]
62	36	O	['N']	[62]
63	,	O	['N']	[63]
64	38	O	['N']	[64]
65	,	O	['N']	[65]
66	39	O	['N']	[66]
67	-rrb-	O	['N']	[67]
68	,	O	['N']	[68]
69	german	O	['N']	[69]
70	-lrb-	O	['N']	[70]
71	40	O	['N']	[71]
72	-rrb-	O	['N']	[72]
73	,	O	['N']	[73]
74	and	O	['N']	[74]
75	dutch	O	['N']	[75]
76	-lrb-	O	['N']	[76]
77	41	O	['N']	[77]
78	-rrb-	O	['N']	[78]
79	.	O	['N']	[79]
#doc 26323
0	on	O	['N']	[0]
1	the	O	['N']	[1]
2	other	O	['N']	[2]
3	hand	O	['N']	[3]
4	,	O	['N']	[4]
5	increasing	B-was_Associated_With	['N']	[5]
6	levodopa	O	['N']	[6]
7	dose	O	['N']	[7]
8	in	O	['N']	[8]
9	order	O	['N']	[9]
10	to	O	['N']	[10]
11	further	O	['N']	[11]
12	improve	B-was_Associated_With	['was_Associated_With_rsCOG', 'was_Associated_With_rsBRI']	[35, 23]
13	motor	O	['N']	[13]
14	symptoms	O	['N']	[14]
15	may	O	['N']	[15]
16	lead	O	['N']	[16]
17	to	O	['N']	[17]
18	overstimulation	O	['N']	[18]
19	of	O	['N']	[19]
20	otherwise	O	['N']	[20]
21	unaffected	O	['N']	[21]
22	-lrb-	O	['N']	[22]
23	limbic	B-BRI	['N']	[23]
24	-rrb-	O	['N']	[24]
25	regions	O	['N']	[25]
26	which	O	['N']	[26]
27	in	O	['N']	[27]
28	turn	O	['N']	[28]
29	could	O	['N']	[29]
30	counteract	O	['N']	[30]
31	non-motor	O	['N']	[31]
32	processes	B-Experiment	['N']	[32]
33	such	O	['N']	[33]
34	as	O	['N']	[34]
35	emotional	B-COG	['N']	[35]
36	reactivity	O	['N']	[36]
37	-lrb-	O	['N']	[37]
38	10	O	['N']	[38]
39	-rrb-	O	['N']	[39]
40	.	O	['N']	[40]
#doc 59091
0	if	O	['N']	[0]
1	the	O	['N']	[1]
2	encoding-related	O	['N']	[2]
3	neural	O	['N']	[3]
4	activity	B-was_Started_By	['was_Started_By_rsTSK', 'was_Started_By_rsCOG', 'was_Started_By_rsBRI', 'was_Started_By_rsTSK']	[16, 34, 7, 24]
5	in	O	['N']	[5]
6	an	O	['N']	[6]
7	roi	B-BRI	['N']	[7]
8	is	O	['N']	[8]
9	more	O	['N']	[9]
10	often	O	['N']	[10]
11	classified	O	['N']	[11]
12	as	O	['N']	[12]
13	the	O	['N']	[13]
14	distractor-condition	O	['N']	[14]
15	vocabulary	O	['N']	[15]
16	task	B-TSK	['N']	[16]
17	,	O	['N']	[17]
18	as	O	['N']	[18]
19	opposed	O	['N']	[19]
20	to	O	['N']	[20]
21	the	O	['N']	[21]
22	independent	O	['N']	[22]
23	vocabulary	O	['N']	[23]
24	task	B-TSK	['N']	[24]
25	,	O	['N']	[25]
26	this	O	['N']	[26]
27	would	O	['N']	[27]
28	suggest	B-Parameter_Analysis	['N']	[28]
29	that	O	['N']	[29]
30	local	O	['N']	[30]
31	representations	O	['N']	[31]
32	present	O	['N']	[32]
33	during	O	['N']	[33]
34	encoding	B-COG	['N']	[34]
35	are	O	['N']	[35]
36	reactivated	O	['N']	[36]
37	during	O	['N']	[37]
38	offline	O	['N']	[38]
39	processing	B-Experiment	['Experiment_rsTSK', 'Experiment_rsTSK']	[16, 24]
40	.	O	['N']	[40]
#doc 59092
0	consistent	B-Parameter_Analysis	['N']	[0]
1	with	I-Parameter_Analysis	['N']	[1]
2	this	O	['N']	[2]
3	neural	O	['N']	[3]
4	reactivation	O	['N']	[4]
5	account	O	['N']	[5]
6	,	O	['N']	[6]
7	activity	B-was_Started_By	['was_Started_By_rsTSK', 'was_Started_By_rsTSK', 'was_Started_By_rsCOG', 'was_Started_By_rsBRI', 'was_Started_By_rsTSK']	[37, 22, 9, 12, 28]
8	during	O	['N']	[8]
9	encoding	B-COG	['N']	[9]
10	in	O	['N']	[10]
11	left	B-BRI	['N']	[11]
12	dlpfc	I-BRI	['N']	[12]
13	was	O	['N']	[13]
14	classified	O	['N']	[14]
15	significantly	O	['N']	[15]
16	more	O	['N']	[16]
17	often	O	['N']	[17]
18	as	O	['N']	[18]
19	the	O	['N']	[19]
20	distractor-condition	O	['N']	[20]
21	vocabulary	O	['N']	[21]
22	task	B-TSK	['N']	[22]
23	than	O	['N']	[23]
24	as	O	['N']	[24]
25	the	O	['N']	[25]
26	independent	O	['N']	[26]
27	vocabulary	O	['N']	[27]
28	task	B-TSK	['N']	[28]
29	-lrb-	O	['N']	[29]
30	52.0	O	['N']	[30]
31	%	O	['N']	[31]
32	overall	O	['N']	[32]
33	classification	O	['N']	[33]
34	as	O	['N']	[34]
35	the	O	['N']	[35]
36	distractor-condition	O	['N']	[36]
37	task	B-TSK	['N']	[37]
38	;	O	['N']	[38]
39	wilcoxon	O	['N']	[39]
40	rank-sum	O	['N']	[40]
41	z	O	['N']	[41]
42	=	O	['N']	[42]
43	1.89	O	['N']	[43]
44	,	O	['N']	[44]
45	p	O	['N']	[45]
46	=	O	['N']	[46]
47	0.030	O	['N']	[47]
48	-rrb-	O	['N']	[48]
49	.	O	['N']	[49]
#doc 91861
0	this	O	['N']	[0]
1	is	O	['N']	[1]
2	consistent	B-Parameter_Analysis	['N']	[2]
3	with	I-Parameter_Analysis	['N']	[3]
4	previous	O	['N']	[4]
5	eeg	B-DAD	['N']	[5]
6	results	O	['N']	[6]
7	showing	B-Parameter_Analysis	['N']	[7]
8	greater	O	['N']	[8]
9	error-detection	O	['N']	[9]
10	activation	B-was_Started_By	['was_Started_By_rsBRI', 'was_Started_By_rsBRI', 'was_Started_By_rsCOG']	[16, 22, 25]
11	related	O	['N']	[11]
12	to	O	['N']	[12]
13	the	O	['N']	[13]
14	anterior	O	['N']	[14]
15	cingulate	B-BRI	['N']	[15]
16	cortex	I-BRI	['N']	[16]
17	-lrb-	O	['N']	[17]
18	part	O	['N']	[18]
19	of	O	['N']	[19]
20	the	O	['N']	[20]
21	cingulo-opercular	B-BRI	['N']	[21]
22	network	I-BRI	['N']	[22]
23	-rrb-	O	['N']	[23]
24	for	O	['N']	[24]
25	reading	B-COG	['N']	[25]
26	errors	O	['N']	[26]
27	in	O	['N']	[27]
28	both	O	['N']	[28]
29	children	B-SUB	['N']	[29]
30	and	O	['N']	[30]
31	adults	B-SUB	['N']	[31]
32	with	O	['N']	[32]
33	rd	O	['N']	[33]
34	-lrb-	O	['N']	[34]
35	33	O	['N']	[35]
36	,	O	['N']	[36]
37	42	O	['N']	[37]
38	-rrb-	O	['N']	[38]
39	.	O	['N']	[39]
#doc 59093
0	temporal	O	['N']	[0]
1	proximity	O	['N']	[1]
2	of	O	['N']	[2]
3	encoding	B-COG	['N']	[3]
4	and	O	['N']	[4]
5	vocabulary	O	['N']	[5]
6	tasks	B-TSK	['N']	[6]
7	an	O	['N']	[7]
8	alternative	O	['N']	[8]
9	explanation	O	['N']	[9]
10	for	O	['N']	[10]
11	our	O	['N']	[11]
12	findings	O	['N']	[12]
13	is	O	['N']	[13]
14	that	O	['N']	[14]
15	classification	O	['N']	[15]
16	of	O	['N']	[16]
17	encoding	B-COG	['N']	[17]
18	activity	B-was_Started_By	['was_Started_By_rsTSK', 'was_Started_By_rsCOG', 'was_Started_By_rsCOG', 'was_Started_By_rsBRI', 'was_Started_By_rsTSK', 'was_Started_By_rsTSK', 'was_Started_By_rsCOG', 'was_Started_By_rsTSK']	[48, 17, 3, 21, 6, 38, 41, 26]
19	in	O	['N']	[19]
20	left	B-BRI	['N']	[20]
21	dlpfc	I-BRI	['N']	[21]
22	as	O	['N']	[22]
23	the	O	['N']	[23]
24	distractor-condition	O	['N']	[24]
25	vocabulary	O	['N']	[25]
26	task	B-TSK	['N']	[26]
27	merely	O	['N']	[27]
28	reflected	B-was_Associated_With	['was_Associated_With_rsTSK', 'was_Associated_With_rsCOG', 'was_Associated_With_rsCOG', 'was_Associated_With_rsBRI', 'was_Associated_With_rsTSK', 'was_Associated_With_rsTSK', 'was_Associated_With_rsCOG', 'was_Associated_With_rsTSK']	[48, 17, 3, 21, 6, 38, 41, 26]
29	the	O	['N']	[29]
30	closer	O	['N']	[30]
31	average	O	['N']	[31]
32	temporal	O	['N']	[32]
33	proximity	O	['N']	[33]
34	of	O	['N']	[34]
35	the	O	['N']	[35]
36	distractor-condition	O	['N']	[36]
37	vocabulary	O	['N']	[37]
38	task	B-TSK	['N']	[38]
39	to	O	['N']	[39]
40	the	O	['N']	[40]
41	encoding	B-COG	['N']	[41]
42	period	O	['N']	[42]
43	compared	B-Parameter_Analysis	['N']	[43]
44	to	O	['N']	[44]
45	the	O	['N']	[45]
46	independent	O	['N']	[46]
47	vocabulary	O	['N']	[47]
48	task	B-TSK	['N']	[48]
49	.	O	['N']	[49]
#doc 91863
0	in	O	['N']	[0]
1	support	B-Parameter_Analysis	['N']	[1]
2	of	O	['N']	[2]
3	pioneering	O	['N']	[3]
4	work	O	['N']	[4]
5	demonstrating	B-Parameter_Analysis	['Parameter_Analysis_rsTOL', 'Parameter_Analysis_rsTOL', 'Parameter_Analysis_rsTOL', 'Parameter_Analysis_rsTOL']	[24, 61, 14, 63]
6	a	O	['N']	[6]
7	positive	O	['N']	[7]
8	relationship	B-was_Associated_With	['N']	[8]
9	between	O	['N']	[9]
10	task	B-TSK	['N']	[10]
11	activation	B-was_Started_By	['was_Started_By_rsBRI', 'was_Started_By_rsTSK', 'was_Started_By_rsTSK', 'was_Started_By_rsBRI']	[33, 50, 10, 28]
12	and	O	['N']	[12]
13	functional	B-TOL	['N']	[13]
14	connectivity	I-TOL	['N']	[14]
15	during	O	['N']	[15]
16	rest	O	['N']	[16]
17	-lrb-	O	['N']	[17]
18	43	O	['N']	[18]
19	-rrb-	O	['N']	[19]
20	,	O	['N']	[20]
21	an	O	['N']	[21]
22	increased	B-was_Associated_With	['was_Associated_With_rsBRI', 'was_Associated_With_rsTSK', 'was_Associated_With_rsTSK', 'was_Associated_With_rsBRI']	[33, 50, 10, 28]
23	functional	B-TOL	['N']	[23]
24	connectivity	I-TOL	['N']	[24]
25	between	O	['N']	[25]
26	the	O	['N']	[26]
27	fusiform	B-BRI	['N']	[27]
28	gyrus	I-BRI	['N']	[28]
29	and	O	['N']	[29]
30	the	O	['N']	[30]
31	anterior	O	['N']	[31]
32	cingulate	B-BRI	['N']	[32]
33	cortex	I-BRI	['N']	[33]
34	has	O	['N']	[34]
35	been	O	['N']	[35]
36	observed	O	['N']	[36]
37	in	O	['N']	[37]
38	individuals	O	['N']	[38]
39	with	O	['N']	[39]
40	rd	O	['N']	[40]
41	after	O	['N']	[41]
42	the	O	['N']	[42]
43	rap	O	['N']	[43]
44	training	O	['N']	[44]
45	,	O	['N']	[45]
46	both	O	['N']	[46]
47	during	O	['N']	[47]
48	a	O	['N']	[48]
49	reading	B-TSK	['N']	[49]
50	task	I-TSK	['N']	[50]
51	-lrb-	O	['N']	[51]
52	35	O	['N']	[52]
53	-rrb-	O	['N']	[53]
54	and	O	['N']	[54]
55	during	O	['N']	[55]
56	rest	O	['N']	[56]
57	using	B-Acquisition	['N']	[57]
58	an	O	['N']	[58]
59	independent	B-TOL	['N']	[59]
60	component	I-TOL	['N']	[60]
61	analysis	I-TOL	['N']	[61]
62	-lrb-	O	['N']	[62]
63	ica	B-TOL	['N']	[63]
64	-rrb-	O	['N']	[64]
65	approach	O	['N']	[65]
66	-lrb-	O	['N']	[66]
67	44	O	['N']	[67]
68	-rrb-	O	['N']	[68]
69	.	O	['N']	[69]
#doc 42711
0	prior	O	['N']	[0]
1	pet	B-DAD	['N']	[1]
2	and	O	['N']	[2]
3	fmri	B-DAD	['N']	[3]
4	studies	O	['N']	[4]
5	have	O	['N']	[5]
6	reported	O	['N']	[6]
7	activation	B-was_Started_By	['was_Started_By_rsBRI', 'was_Started_By_rsCOG']	[12, 15]
8	in	O	['N']	[8]
9	the	O	['N']	[9]
10	superior	O	['N']	[10]
11	frontal	B-BRI	['N']	[11]
12	lobe	I-BRI	['N']	[12]
13	in	O	['N']	[13]
14	experimental	O	['N']	[14]
15	pain	B-COG	['N']	[15]
16	studies	O	['N']	[16]
17	-lrb-	O	['N']	[17]
18	15	O	['N']	[18]
19	-rrb-	O	['N']	[19]
20	.	O	['N']	[20]
#doc 26329
0	finally	O	['N']	[0]
1	,	O	['N']	[1]
2	our	O	['N']	[2]
3	additional	O	['N']	[3]
4	attention	B-COG	['N']	[4]
5	check	O	['N']	[5]
6	in	O	['N']	[6]
7	which	O	['N']	[7]
8	participants	O	['N']	[8]
9	had	O	['N']	[9]
10	to	O	['N']	[10]
11	decide	O	['N']	[11]
12	whether	O	['N']	[12]
13	or	O	['N']	[13]
14	not	O	['N']	[14]
15	they	O	['N']	[15]
16	saw	O	['N']	[16]
17	a	O	['N']	[17]
18	human	O	['N']	[18]
19	in	O	['N']	[19]
20	the	O	['N']	[20]
21	picture	O	['N']	[21]
22	may	O	['N']	[22]
23	have	O	['N']	[23]
24	elicited	O	['N']	[24]
25	some	O	['N']	[25]
26	frontal	O	['N']	[26]
27	cognitive	O	['N']	[27]
28	activation	B-was_Started_By	['N']	[28]
29	related	O	['N']	[29]
30	to	O	['N']	[30]
31	decision-making	O	['N']	[31]
32	,	O	['N']	[32]
33	and	O	['N']	[33]
34	therewith	O	['N']	[34]
35	possibly	O	['N']	[35]
36	suppressed	O	['N']	[36]
37	limbic	B-BRI	['N']	[37]
38	area	O	['N']	[38]
39	activity	B-was_Started_By	['was_Started_By_rsCOG', 'was_Started_By_rsBRI', 'was_Started_By_rsBRI']	[4, 37, 44]
40	for	O	['N']	[40]
41	instance	O	['N']	[41]
42	in	O	['N']	[42]
43	the	O	['N']	[43]
44	amygdala	B-BRI	['N']	[44]
45	.	O	['N']	[45]
#doc 124632
0	the	O	['N']	[0]
1	application	O	['N']	[1]
2	of	O	['N']	[2]
3	a	O	['N']	[3]
4	cluster	B-TOL	['N']	[4]
5	analysis	I-TOL	['N']	[5]
6	revealed	B-Parameter_Analysis	['Parameter_Analysis_rsTOL', 'Parameter_Analysis_rsPBA']	[5, 9]
7	no	O	['N']	[7]
8	clear	O	['N']	[8]
9	threshold	B-PBA	['N']	[9]
10	for	O	['N']	[10]
11	the	O	['N']	[11]
12	discrimination	B-COG	['N']	[12]
13	between	O	['N']	[13]
14	two	O	['N']	[14]
15	groups	O	['N']	[15]
16	,	O	['N']	[16]
17	because	O	['N']	[17]
18	of	O	['N']	[18]
19	their	O	['N']	[19]
20	non-homogeneity	O	['N']	[20]
21	.	O	['N']	[21]
#doc 91866
0	these	O	['N']	[0]
1	results	O	['N']	[1]
2	are	O	['N']	[2]
3	consistent	B-Parameter_Analysis	['N']	[3]
4	with	I-Parameter_Analysis	['N']	[4]
5	previous	O	['N']	[5]
6	findings	O	['N']	[6]
7	indicating	B-Parameter_Analysis	['N']	[7]
8	an	O	['N']	[8]
9	increased	B-was_Associated_With	['was_Associated_With_rsBRI', 'was_Associated_With_rsBRI', 'was_Associated_With_rsCOG', 'was_Associated_With_rsBRI', 'was_Associated_With_rsCOG']	[22, 38, 56, 41, 45]
10	functional	B-TOL	['N']	[10]
11	connectivity	I-TOL	['N']	[11]
12	in	O	['N']	[12]
13	individuals	O	['N']	[13]
14	with	O	['N']	[14]
15	rd	O	['N']	[15]
16	between	O	['N']	[16]
17	the	O	['N']	[17]
18	left	O	['N']	[18]
19	vwfa	O	['N']	[19]
20	-lrb-	O	['N']	[20]
21	ba	B-BRI	['N']	[21]
22	37	I-BRI	['N']	[22]
23	-rrb-	O	['N']	[23]
24	related	O	['N']	[24]
25	to	O	['N']	[25]
26	orthographic	O	['N']	[26]
27	processing	B-Experiment	['N']	[27]
28	and	O	['N']	[28]
29	both	O	['N']	[29]
30	frontal	O	['N']	[30]
31	regions	O	['N']	[31]
32	related	O	['N']	[32]
33	to	O	['N']	[33]
34	ef	O	['N']	[34]
35	-lrb-	O	['N']	[35]
36	medial	O	['N']	[36]
37	frontal	O	['N']	[37]
38	gyrus	B-BRI	['N']	[38]
39	;	O	['N']	[39]
40	ba	B-BRI	['N']	[40]
41	10	I-BRI	['N']	[41]
42	-rrb-	O	['N']	[42]
43	and	O	['N']	[43]
44	other	O	['N']	[44]
45	reading	B-COG	['N']	[45]
46	regions	O	['N']	[46]
47	-lrb-	O	['N']	[47]
48	middle	O	['N']	[48]
49	occipital	O	['N']	[49]
50	regions	O	['N']	[50]
51	;	O	['N']	[51]
52	ba	O	['N']	[52]
53	18,19	O	['N']	[53]
54	-rrb-	O	['N']	[54]
55	following	O	['N']	[55]
56	reading	B-COG	['N']	[56]
57	intervention	O	['N']	[57]
58	,	O	['N']	[58]
59	as	O	['N']	[59]
60	compared	B-Parameter_Analysis	['Parameter_Analysis_rsTOL']	[11]
61	with	O	['N']	[61]
62	trs	O	['N']	[62]
63	-lrb-	O	['N']	[63]
64	45	O	['N']	[64]
65	-rrb-	O	['N']	[65]
66	.	O	['N']	[66]
#doc 26332
0	we	O	['N']	[0]
1	further	O	['N']	[1]
2	observed	O	['N']	[2]
3	increased	B-was_Associated_With	['N']	[3]
4	prefrontal	O	['N']	[4]
5	activation	B-was_Started_By	['was_Started_By_rsCOG', 'was_Started_By_rsCOG', 'was_Started_By_rsBRI']	[19, 39, 26]
6	in	O	['N']	[6]
7	right	O	['N']	[7]
8	dorsomedial	O	['N']	[8]
9	regions	O	['N']	[9]
10	that	O	['N']	[10]
11	may	O	['N']	[11]
12	have	O	['N']	[12]
13	served	O	['N']	[13]
14	as	O	['N']	[14]
15	a	O	['N']	[15]
16	compensatory	O	['N']	[16]
17	top-down	O	['N']	[17]
18	cognitive	B-COG	['N']	[18]
19	control	I-COG	['N']	[19]
20	mechanism	O	['N']	[20]
21	by	O	['N']	[21]
22	restoring	O	['N']	[22]
23	dysfunction	O	['N']	[23]
24	in	O	['N']	[24]
25	subcortical	O	['N']	[25]
26	limbic	B-BRI	['N']	[26]
27	circuitry	O	['N']	[27]
28	related	O	['N']	[28]
29	to	O	['N']	[29]
30	the	O	['N']	[30]
31	pathology	O	['N']	[31]
32	of	O	['N']	[32]
33	the	O	['N']	[33]
34	disease	O	['N']	[34]
35	and	O	['N']	[35]
36	therewith	O	['N']	[36]
37	modulating	B-was_Associated_With	['was_Associated_With_rsCOG', 'was_Associated_With_rsCOG', 'was_Associated_With_rsBRI']	[19, 39, 26]
38	emotion	B-COG	['N']	[38]
39	regulation	I-COG	['N']	[39]
40	in	O	['N']	[40]
41	pd	O	['N']	[41]
42	patients	B-SUB	['N']	[42]
43	.	O	['N']	[43]
#doc 59100
0	further	O	['N']	[0]
1	,	O	['N']	[1]
2	it	O	['N']	[2]
3	was	O	['N']	[3]
4	observed	O	['N']	[4]
5	that	O	['N']	[5]
6	activity	B-was_Started_By	['was_Started_By_rsCOG', 'was_Started_By_rsBRI', 'was_Started_By_rsCOG']	[25, 11, 13]
7	patterns	O	['N']	[7]
8	present	O	['N']	[8]
9	in	O	['N']	[9]
10	left	B-BRI	['N']	[10]
11	dlpfc	I-BRI	['N']	[11]
12	during	O	['N']	[12]
13	encoding	B-COG	['N']	[13]
14	are	O	['N']	[14]
15	reinstated	O	['N']	[15]
16	during	O	['N']	[16]
17	offline	O	['N']	[17]
18	processing	B-Experiment	['N']	[18]
19	,	O	['N']	[19]
20	supporting	B-Parameter_Analysis	['N']	[20]
21	the	O	['N']	[21]
22	hypothesis	B-Parameter_Analysis	['N']	[22]
23	that	O	['N']	[23]
24	encoded	O	['N']	[24]
25	memory	B-COG	['N']	[25]
26	representations	O	['N']	[26]
27	were	O	['N']	[27]
28	reactivated	O	['N']	[28]
29	during	O	['N']	[29]
30	offline	O	['N']	[30]
31	processing	B-Experiment	['N']	[31]
32	.	O	['N']	[32]
#doc 91869
0	to	O	['N']	[0]
1	do	O	['N']	[1]
2	this	O	['N']	[2]
3	,	O	['N']	[3]
4	15	O	['N']	[4]
5	children	B-SUB	['N']	[5]
6	with	O	['N']	[6]
7	rd	O	['N']	[7]
8	and	O	['N']	[8]
9	17	O	['N']	[9]
10	trs	O	['N']	[10]
11	were	O	['N']	[11]
12	trained	O	['N']	[12]
13	with	O	['N']	[13]
14	the	O	['N']	[14]
15	rap	O	['N']	[15]
16	and	O	['N']	[16]
17	scanned	O	['N']	[17]
18	using	B-Acquisition	['Acquisition_rsSUB', 'Acquisition_rsDAD']	[5, 21]
19	a	O	['N']	[19]
20	resting-state	O	['N']	[20]
21	fmri	B-DAD	['N']	[21]
22	paradigm	O	['N']	[22]
23	both	O	['N']	[23]
24	before	O	['N']	[24]
25	and	O	['N']	[25]
26	after	O	['N']	[26]
27	training	O	['N']	[27]
28	.	O	['N']	[28]
#doc 59102
0	our	O	['N']	[0]
1	findings	O	['N']	[1]
2	extend	B-was_Associated_With	['N']	[2]
3	this	O	['N']	[3]
4	view	O	['N']	[4]
5	of	O	['N']	[5]
6	dlpfc	B-BRI	['N']	[6]
7	function	O	['N']	[7]
8	and	O	['N']	[8]
9	suggest	B-Parameter_Analysis	['N']	[9]
10	that	O	['N']	[10]
11	processing	B-Experiment	['N']	[11]
12	of	O	['N']	[12]
13	relational	O	['N']	[13]
14	representations	O	['N']	[14]
15	of	O	['N']	[15]
16	stimulus	O	['N']	[16]
17	pairs	O	['N']	[17]
18	in	O	['N']	[18]
19	associative	O	['N']	[19]
20	learning	O	['N']	[20]
21	may	O	['N']	[21]
22	continue	O	['N']	[22]
23	beyond	O	['N']	[23]
24	encoding	B-COG	['N']	[24]
25	,	O	['N']	[25]
26	albeit	O	['N']	[26]
27	offline	O	['N']	[27]
28	and	O	['N']	[28]
29	without	O	['N']	[29]
30	conscious	O	['N']	[30]
31	control	O	['N']	[31]
32	,	O	['N']	[32]
33	in	O	['N']	[33]
34	service	O	['N']	[34]
35	of	O	['N']	[35]
36	promoting	O	['N']	[36]
37	memory	B-COG	['N']	[37]
38	for	O	['N']	[38]
39	the	O	['N']	[39]
40	associated	B-was_Associated_With	['was_Associated_With_rsCOG', 'was_Associated_With_rsBRI', 'was_Associated_With_rsCOG']	[37, 6, 24]
41	stimuli	O	['N']	[41]
42	.	O	['N']	[42]
#doc 26335
0	pictures	B-SEN_A	['N']	[0]
1	from	O	['N']	[1]
2	the	O	['N']	[2]
3	international	O	['N']	[3]
4	affective	B-SEN	['SEN_rsSEN_A']	[0]
5	picture	O	['N']	[5]
6	system	O	['N']	[6]
7	-lrb-	O	['N']	[7]
8	iaps	O	['N']	[8]
9	-rrb-	O	['N']	[9]
10	included	O	['N']	[10]
11	in	O	['N']	[11]
12	the	O	['N']	[12]
13	present	O	['N']	[13]
14	study	O	['N']	[14]
15	.	O	['N']	[15]
#doc 91873
0	our	O	['N']	[0]
1	expectation	O	['N']	[1]
2	of	O	['N']	[2]
3	elevated	O	['N']	[3]
4	functional	O	['N']	[4]
5	integration	O	['N']	[5]
6	was	O	['N']	[6]
7	based	B-Acquisition	['N']	[7]
8	on	I-Acquisition	['N']	[8]
9	our	O	['N']	[9]
10	previous	O	['N']	[10]
11	findings	O	['N']	[11]
12	showing	B-Parameter_Analysis	['N']	[12]
13	an	O	['N']	[13]
14	increased	B-was_Associated_With	['was_Associated_With_rsBRI', 'was_Associated_With_rsCOG']	[24, 43]
15	blood-oxygen-level-dependent	O	['N']	[15]
16	-lrb-	O	['N']	[16]
17	bold	O	['N']	[17]
18	-rrb-	O	['N']	[18]
19	signal	O	['N']	[19]
20	in	O	['N']	[20]
21	the	O	['N']	[21]
22	anterior	O	['N']	[22]
23	cingulate	B-BRI	['N']	[23]
24	cortex	I-BRI	['N']	[24]
25	following	O	['N']	[25]
26	the	O	['N']	[26]
27	rap	O	['N']	[27]
28	training	O	['N']	[28]
29	-lrb-	O	['N']	[29]
30	36	O	['N']	[30]
31	-rrb-	O	['N']	[31]
32	as	O	['N']	[32]
33	well	O	['N']	[33]
34	as	O	['N']	[34]
35	the	O	['N']	[35]
36	critical	O	['N']	[36]
37	role	O	['N']	[37]
38	of	O	['N']	[38]
39	this	O	['N']	[39]
40	brain	O	['N']	[40]
41	region	O	['N']	[41]
42	in	O	['N']	[42]
43	reading	B-COG	['N']	[43]
44	-lrb-	O	['N']	[44]
45	38	O	['N']	[45]
46	-rrb-	O	['N']	[46]
47	.	O	['N']	[47]
#doc 91876
0	methods	O	['N']	[0]
1	and	O	['N']	[1]
2	materials	O	['N']	[2]
3	participants	O	['N']	[3]
4	fifteen	O	['N']	[4]
5	children	B-SUB	['SUB_rsSUB_A', 'SUB_rsSUB_A', 'SUB_rsSUB_A']	[50, 10, 28]
6	with	O	['N']	[6]
7	rd	O	['N']	[7]
8	-lrb-	O	['N']	[8]
9	mean	O	['N']	[9]
10	age	B-SUB_A	['N']	[10]
11	=	O	['N']	[11]
12	10.27	O	['N']	[12]
13	years	O	['N']	[13]
14	,	O	['N']	[14]
15	sd	O	['N']	[15]
16	=	O	['N']	[16]
17	1.48	O	['N']	[17]
18	years	O	['N']	[18]
19	;	O	['N']	[19]
20	8	O	['N']	[20]
21	female	B-SUB	['SUB_rsSUB_A', 'SUB_rsSUB_A', 'SUB_rsSUB_A']	[50, 10, 28]
22	-rrb-	O	['N']	[22]
23	and	O	['N']	[23]
24	17	O	['N']	[24]
25	trs	O	['N']	[25]
26	-lrb-	O	['N']	[26]
27	mean	O	['N']	[27]
28	age	B-SUB_A	['N']	[28]
29	=	O	['N']	[29]
30	9.77	O	['N']	[30]
31	years	O	['N']	[31]
32	,	O	['N']	[32]
33	sd	O	['N']	[33]
34	=	O	['N']	[34]
35	1.44	O	['N']	[35]
36	years	O	['N']	[36]
37	;	O	['N']	[37]
38	8	O	['N']	[38]
39	female	B-SUB	['SUB_rsSUB_A', 'SUB_rsSUB_A', 'SUB_rsSUB_A']	[50, 10, 28]
40	-rrb-	O	['N']	[40]
41	participated	B-Experiment	['N']	[41]
42	in	I-Experiment	['Experiment_rsSUB', 'Experiment_rsSUB', 'Experiment_rsSUB']	[5, 21, 39]
43	the	O	['N']	[43]
44	current	O	['N']	[44]
45	study	O	['N']	[45]
46	,	O	['N']	[46]
47	all	O	['N']	[47]
48	matched	B-Parameter_Analysis	['N']	[48]
49	for	O	['N']	[49]
50	age	B-SUB_A	['N']	[50]
51	-lrb-	O	['N']	[51]
52	t	O	['N']	[52]
53	-lrb-	O	['N']	[53]
54	30	O	['N']	[54]
55	-rrb-	O	['N']	[55]
56	=	O	['N']	[56]
57	-0.365	O	['N']	[57]
58	,	O	['N']	[58]
59	p	O	['N']	[59]
60	=	O	['N']	[60]
61	0.718	O	['N']	[61]
62	-rrb-	O	['N']	[62]
63	.	O	['N']	[63]
#doc 141036
0	to	O	['N']	[0]
1	this	O	['N']	[1]
2	end	O	['N']	[2]
3	,	O	['N']	[3]
4	a	O	['N']	[4]
5	cohort	O	['N']	[5]
6	of	O	['N']	[6]
7	adult	B-SUB	['N']	[7]
8	participants	O	['N']	[8]
9	was	O	['N']	[9]
10	obtained	B-Acquisition	['Acquisition_rsSUB', 'Acquisition_rsDAD']	[7, 15]
11	from	O	['N']	[11]
12	a	O	['N']	[12]
13	publicly	O	['N']	[13]
14	available	O	['N']	[14]
15	mri	B-DAD	['N']	[15]
16	database	O	['N']	[16]
17	.	O	['N']	[17]
#doc 59128
0	a	O	['N']	[0]
1	potential	O	['N']	[1]
2	alternative	O	['N']	[2]
3	explanation	O	['N']	[3]
4	for	O	['N']	[4]
5	the	O	['N']	[5]
6	finding	B-Parameter_Analysis	['N']	[6]
7	that	O	['N']	[7]
8	neural	O	['N']	[8]
9	activity	B-was_Started_By	['N']	[9]
10	in	O	['N']	[10]
11	dlpfc	B-BRI	['N']	[11]
12	during	O	['N']	[12]
13	encoding	B-COG	['N']	[13]
14	was	O	['N']	[14]
15	more	O	['N']	[15]
16	similar	O	['N']	[16]
17	to	O	['N']	[17]
18	activity	B-was_Started_By	['was_Started_By_rsTSK', 'was_Started_By_rsCOG', 'was_Started_By_rsCOG', 'was_Started_By_rsTSK', 'was_Started_By_rsBRI', 'was_Started_By_rsTSK', 'was_Started_By_rsCOG', 'was_Started_By_rsTSK']	[33, 49, 38, 55, 11, 27, 13, 45]
19	during	O	['N']	[19]
20	the	O	['N']	[20]
21	distractor-condition	O	['N']	[21]
22	than	O	['N']	[22]
23	during	O	['N']	[23]
24	the	O	['N']	[24]
25	independent	O	['N']	[25]
26	vocabulary	O	['N']	[26]
27	task	B-TSK	['N']	[27]
28	is	O	['N']	[28]
29	that	O	['N']	[29]
30	the	O	['N']	[30]
31	distractor-condition	O	['N']	[31]
32	vocabulary	O	['N']	[32]
33	task	B-TSK	['N']	[33]
34	always	O	['N']	[34]
35	immediately	O	['N']	[35]
36	followed	O	['N']	[36]
37	the	O	['N']	[37]
38	encoding	B-COG	['N']	[38]
39	period	O	['N']	[39]
40	,	O	['N']	[40]
41	whereas	O	['N']	[41]
42	the	O	['N']	[42]
43	independent	O	['N']	[43]
44	vocabulary	O	['N']	[44]
45	task	B-TSK	['N']	[45]
46	either	O	['N']	[46]
47	immediately	O	['N']	[47]
48	preceded	O	['N']	[48]
49	encoding	B-COG	['N']	[49]
50	or	O	['N']	[50]
51	followed	O	['N']	[51]
52	the	O	['N']	[52]
53	distractor-condition	O	['N']	[53]
54	vocabulary	O	['N']	[54]
55	task	B-TSK	['N']	[55]
56	.	O	['N']	[56]
#doc 108284
0	thirty-two	O	['N']	[0]
1	adult	B-SUB	['N']	[1]
2	females	O	['N']	[2]
3	with	O	['N']	[3]
4	anorexia	O	['N']	[4]
5	nervosa	O	['N']	[5]
6	and	O	['N']	[6]
7	thirty-two	O	['N']	[7]
8	age-matched	O	['N']	[8]
9	female	B-SUB	['N']	[9]
10	control	O	['N']	[10]
11	participants	O	['N']	[11]
12	completed	B-Experiment	['N']	[12]
13	the	O	['N']	[13]
14	wisconsin	O	['N']	[14]
15	card	O	['N']	[15]
16	sorting	O	['N']	[16]
17	task	B-TSK	['N']	[17]
18	whilst	O	['N']	[18]
19	undergoing	B-Experiment	['Experiment_rsSUB', 'Experiment_rsTSK', 'Experiment_rsSUB']	[1, 17, 9]
20	functional	B-DAD	['N']	[20]
21	magnetic	I-DAD	['N']	[21]
22	resonance	I-DAD	['N']	[22]
23	imaging	I-DAD	['N']	[23]
24	.	O	['N']	[24]
#doc 75519
0	statistical	O	['N']	[0]
1	analysis	O	['N']	[1]
2	was	O	['N']	[2]
3	performed	B-Experiment	['Experiment_rsSEN']	[60]
4	by	O	['N']	[4]
5	computing	O	['N']	[5]
6	contrast	B-Parameter_Analysis	['Parameter_Analysis_rsRLT', 'Parameter_Analysis_rsTOL']	[7, 44]
7	maps	B-RLT	['N']	[7]
8	for	O	['N']	[8]
9	each	O	['N']	[9]
10	condition	O	['N']	[10]
11	for	O	['N']	[11]
12	each	O	['N']	[12]
13	participant	O	['N']	[13]
14	separately	O	['N']	[14]
15	including	O	['N']	[15]
16	all	O	['N']	[16]
17	of	O	['N']	[17]
18	his	O	['N']	[18]
19	or	O	['N']	[19]
20	her	O	['N']	[20]
21	trials	O	['N']	[21]
22	-lrb-	O	['N']	[22]
23	independent	O	['N']	[23]
24	of	O	['N']	[24]
25	behavioral	O	['N']	[25]
26	performance	O	['N']	[26]
27	-rrb-	O	['N']	[27]
28	,	O	['N']	[28]
29	and	O	['N']	[29]
30	the	O	['N']	[30]
31	subsequent	O	['N']	[31]
32	group	O	['N']	[32]
33	analysis	O	['N']	[33]
34	involved	B-was_Associated_With	['N']	[34]
35	calculating	O	['N']	[35]
36	interaction	O	['N']	[36]
37	and	O	['N']	[37]
38	main	O	['N']	[38]
39	effects	B-was_Associated_With	['was_Associated_With_rsCOG']	[47]
40	in	O	['N']	[40]
41	a	O	['N']	[41]
42	full	O	['N']	[42]
43	factorial	O	['N']	[43]
44	anova	B-TOL	['N']	[44]
45	with	O	['N']	[45]
46	factors	O	['N']	[46]
47	language	B-COG	['N']	[47]
48	-lrb-	O	['N']	[48]
49	sr	O	['N']	[49]
50	,	O	['N']	[50]
51	or	O	['N']	[51]
52	-rrb-	O	['N']	[52]
53	and	O	['N']	[53]
54	music	O	['N']	[54]
55	-lrb-	O	['N']	[55]
56	in-key	O	['N']	[56]
57	,	O	['N']	[57]
58	out-of-key	O	['N']	[58]
59	,	O	['N']	[59]
60	auditory	B-SEN	['N']	[60]
61	anomaly	O	['N']	[61]
62	-rrb-	O	['N']	[62]
63	.	O	['N']	[63]
#doc 91905
0	a	O	['N']	[0]
1	T2	O	['N']	[1]
2	\*	O	['N']	[2]
3	-	O	['N']	[3]
4	weighted	O	['N']	[4]
5	,	O	['N']	[5]
6	gradient-echo	O	['N']	[6]
7	,	O	['N']	[7]
8	echo	B-DAD_A	['N']	[8]
9	planar	I-DAD_A	['N']	[9]
10	imaging	O	['N']	[10]
11	-lrb-	O	['N']	[11]
12	epi	O	['N']	[12]
13	-rrb-	O	['N']	[13]
14	sequence	O	['N']	[14]
15	was	O	['N']	[15]
16	used	B-Acquisition	['Acquisition_rsDAD']	[18]
17	with	O	['N']	[17]
18	fmri	B-DAD	['DAD_rsDAD_A']	[9]
19	parameters	O	['N']	[19]
20	:	O	['N']	[20]
21	TR\/TE	O	['N']	[21]
22	=	O	['N']	[22]
23	2000\/38	O	['N']	[23]
24	msec	O	['N']	[24]
25	,	O	['N']	[25]
26	matrix	O	['N']	[26]
27	size	O	['N']	[27]
28	=	O	['N']	[28]
29	64	O	['N']	[29]
30	×	O	['N']	[30]
31	64	O	['N']	[31]
32	,	O	['N']	[32]
33	slice	O	['N']	[33]
34	thickness	O	['N']	[34]
35	=	O	['N']	[35]
36	5	O	['N']	[36]
37	mm	O	['N']	[37]
38	,	O	['N']	[38]
39	resulting	O	['N']	[39]
40	in	O	['N']	[40]
41	a	O	['N']	[41]
42	voxel	B-PBA	['N']	[42]
43	size	O	['N']	[43]
44	=	O	['N']	[44]
45	4	O	['N']	[45]
46	×	O	['N']	[46]
47	4	O	['N']	[47]
48	×	O	['N']	[48]
49	5	O	['N']	[49]
50	mm3	O	['N']	[50]
51	.	O	['N']	[51]
#doc 75523
0	the	O	['N']	[0]
1	chosen	O	['N']	[1]
2	rois	B-BRI	['N']	[2]
3	were	O	['N']	[3]
4	those	O	['N']	[4]
5	where	O	['N']	[5]
6	overlapping	O	['N']	[6]
7	activation	B-was_Started_By	['was_Started_By_rsBRI', 'was_Started_By_rsBRI', 'was_Started_By_rsBRI', 'was_Started_By_rsBRI', 'was_Started_By_rsCOG', 'was_Started_By_rsCOG']	[2, 23, 26, 28, 13, 14]
8	sites	O	['N']	[8]
9	between	O	['N']	[9]
10	music	O	['N']	[10]
11	harmony	O	['N']	[11]
12	and	O	['N']	[12]
13	language	B-COG	['N']	[13]
14	syntax	B-COG	['N']	[14]
15	had	O	['N']	[15]
16	been	O	['N']	[16]
17	reported	O	['N']	[17]
18	-lrb-	O	['N']	[18]
19	see	O	['N']	[19]
20	introduction	O	['N']	[20]
21	-rrb-	O	['N']	[21]
22	:	O	['N']	[22]
23	bilateral	B-BRI	['N']	[23]
24	inferior	B-BRI	['N']	[24]
25	frontal	I-BRI	['N']	[25]
26	gyrus	I-BRI	['N']	[26]
27	-lrb-	O	['N']	[27]
28	ifg	B-BRI	['N']	[28]
29	-rrb-	O	['N']	[29]
30	pars	O	['N']	[30]
31	opercularis	O	['N']	[31]
32	and	O	['N']	[32]
33	pars	O	['N']	[33]
34	triangularis	O	['N']	[34]
35	,	O	['N']	[35]
36	i.e.	O	['N']	[36]
37	broca	O	['N']	[37]
38	's	O	['N']	[38]
39	area	O	['N']	[39]
40	and	O	['N']	[40]
41	its	O	['N']	[41]
42	right	O	['N']	[42]
43	hemisphere	O	['N']	[43]
44	homolog	O	['N']	[44]
45	.	O	['N']	[45]
#doc 108290
0	whilst	O	['N']	[0]
1	cognitive	O	['N']	[1]
2	flexibility	O	['N']	[2]
3	appears	B-Parameter_Analysis	['N']	[3]
4	to	O	['N']	[4]
5	be	O	['N']	[5]
6	associated	B-was_Associated_With	['N']	[6]
7	with	O	['N']	[7]
8	aberrant	O	['N']	[8]
9	functioning	O	['N']	[9]
10	of	O	['N']	[10]
11	the	O	['N']	[11]
12	fronto-parietal	O	['N']	[12]
13	control	O	['N']	[13]
14	network	O	['N']	[14]
15	that	O	['N']	[15]
16	mediates	O	['N']	[16]
17	between	O	['N']	[17]
18	internally	O	['N']	[18]
19	and	O	['N']	[19]
20	externally	O	['N']	[20]
21	directed	O	['N']	[21]
22	cognition	O	['N']	[22]
23	,	O	['N']	[23]
24	fronto-striatal	O	['N']	[24]
25	alterations	O	['N']	[25]
26	,	O	['N']	[26]
27	particularly	O	['N']	[27]
28	within	O	['N']	[28]
29	the	O	['N']	[29]
30	caudate	B-BRI	['N']	[30]
31	body	I-BRI	['N']	[31]
32	,	O	['N']	[32]
33	were	O	['N']	[33]
34	associated	B-was_Associated_With	['was_Associated_With_rsCOG', 'was_Associated_With_rsBRI']	[37, 31]
35	with	O	['N']	[35]
36	instrumental	B-COG	['N']	[36]
37	learning	I-COG	['N']	[37]
38	.	O	['N']	[38]
#doc 124676
0	anxiety	B-COG	['N']	[0]
1	and\/or	O	['N']	[1]
2	fear	B-COG	['N']	[2]
3	is	O	['N']	[3]
4	not	O	['N']	[4]
5	only	O	['N']	[5]
6	accompanied	B-was_Associated_With	['was_Associated_With_rsCOG', 'was_Associated_With_rsCOG', 'was_Associated_With_rsBRI']	[0, 2, 12]
7	by	O	['N']	[7]
8	activation	B-was_Started_By	['was_Started_By_rsCOG', 'was_Started_By_rsCOG', 'was_Started_By_rsBRI']	[0, 2, 12]
9	of	O	['N']	[9]
10	the	O	['N']	[10]
11	left	O	['N']	[11]
12	amygdala	B-BRI	['N']	[12]
13	-lrb-	O	['N']	[13]
14	8	O	['N']	[14]
15	,	O	['N']	[15]
16	35	O	['N']	[16]
17	-rrb-	O	['N']	[17]
18	but	O	['N']	[18]
19	also	O	['N']	[19]
20	of	O	['N']	[20]
21	the	O	['N']	[21]
22	left	O	['N']	[22]
23	insular	O	['N']	[23]
24	cortex	O	['N']	[24]
25	-lrb-	O	['N']	[25]
26	4	O	['N']	[26]
27	-rrb-	O	['N']	[27]
28	.	O	['N']	[28]
#doc 75526
0	nonetheless	O	['N']	[0]
1	,	O	['N']	[1]
2	we	O	['N']	[2]
3	only	O	['N']	[3]
4	defined	B-Experiment	['N']	[4]
5	a	O	['N']	[5]
6	single	O	['N']	[6]
7	broca	O	['N']	[7]
8	's	O	['N']	[8]
9	area	O	['N']	[9]
10	roi	B-BRI	['N']	[10]
11	for	O	['N']	[11]
12	three	O	['N']	[12]
13	reasons	O	['N']	[13]
14	:	O	['N']	[14]
15	1	O	['N']	[15]
16	-rrb-	O	['N']	[16]
17	patel	O	['N']	[17]
18	's	O	['N']	[18]
19	ssirh	O	['N']	[19]
20	does	O	['N']	[20]
21	not	O	['N']	[21]
22	specify	O	['N']	[22]
23	which	O	['N']	[23]
24	part	O	['N']	[24]
25	of	O	['N']	[25]
26	broca	O	['N']	[26]
27	's	O	['N']	[27]
28	area	O	['N']	[28]
29	should	O	['N']	[29]
30	show	B-Parameter_Analysis	['N']	[30]
31	the	O	['N']	[31]
32	predicted	B-Parameter_Analysis	['N']	[32]
33	interaction	O	['N']	[33]
34	between	O	['N']	[34]
35	music	O	['N']	[35]
36	and	O	['N']	[36]
37	language	B-COG	['N']	[37]
38	,	O	['N']	[38]
39	2	O	['N']	[39]
40	-rrb-	O	['N']	[40]
41	previous	O	['N']	[41]
42	studies	O	['N']	[42]
43	which	O	['N']	[43]
44	investigated	B-Acquisition	['N']	[44]
45	music	O	['N']	[45]
46	and	O	['N']	[46]
47	language	B-COG	['N']	[47]
48	separately	O	['N']	[48]
49	found	B-Parameter_Analysis	['N']	[49]
50	syntax-processing	O	['N']	[50]
51	related	O	['N']	[51]
52	activations	B-was_Started_By	['was_Started_By_rsCOG', 'was_Started_By_rsCOG', 'was_Started_By_rsBRI', 'was_Started_By_rsCOG', 'was_Started_By_rsBRI', 'was_Started_By_rsBRI', 'was_Started_By_rsCOG']	[64, 80, 96, 37, 121, 10, 47]
53	in	O	['N']	[53]
54	both	O	['N']	[54]
55	pars	O	['N']	[55]
56	opercularis	O	['N']	[56]
57	-lrb-	O	['N']	[57]
58	music	O	['N']	[58]
59	:	O	['N']	[59]
60	-lrb-	O	['N']	[60]
61	24	O	['N']	[61]
62	-rrb-	O	['N']	[62]
63	;	O	['N']	[63]
64	language	B-COG	['N']	[64]
65	:	O	['N']	[65]
66	-lrb-	O	['N']	[66]
67	59	O	['N']	[67]
68	-rrb-	O	['N']	[68]
69	-rrb-	O	['N']	[69]
70	and	O	['N']	[70]
71	pars	O	['N']	[71]
72	triangularis	O	['N']	[72]
73	-lrb-	O	['N']	[73]
74	music	O	['N']	[74]
75	:	O	['N']	[75]
76	-lrb-	O	['N']	[76]
77	9,24	O	['N']	[77]
78	-rrb-	O	['N']	[78]
79	;	O	['N']	[79]
80	language	B-COG	['N']	[80]
81	:	O	['N']	[81]
82	-lrb-	O	['N']	[82]
83	60	O	['N']	[83]
84	-rrb-	O	['N']	[84]
85	-rrb-	O	['N']	[85]
86	,	O	['N']	[86]
87	3	O	['N']	[87]
88	-rrb-	O	['N']	[88]
89	we	O	['N']	[89]
90	aimed	O	['N']	[90]
91	to	O	['N']	[91]
92	reduce	B-was_Associated_With	['was_Associated_With_rsCOG', 'was_Associated_With_rsCOG', 'was_Associated_With_rsBRI', 'was_Associated_With_rsCOG', 'was_Associated_With_rsBRI', 'was_Associated_With_rsBRI', 'was_Associated_With_rsCOG']	[64, 80, 96, 37, 121, 10, 47]
93	the	O	['N']	[93]
94	number	O	['N']	[94]
95	of	O	['N']	[95]
96	rois	B-BRI	['N']	[96]
97	in	O	['N']	[97]
98	order	O	['N']	[98]
99	to	O	['N']	[99]
100	have	O	['N']	[100]
101	sufficient	O	['N']	[101]
102	statistical	O	['N']	[102]
103	power	O	['N']	[103]
104	after	O	['N']	[104]
105	controlling	O	['N']	[105]
106	for	O	['N']	[106]
107	the	O	['N']	[107]
108	number	O	['N']	[108]
109	of	O	['N']	[109]
110	comparisons	O	['N']	[110]
111	-lrb-	O	['N']	[111]
112	bonferroni	O	['N']	[112]
113	method	O	['N']	[113]
114	-rrb-	O	['N']	[114]
115	,	O	['N']	[115]
116	i.e.	O	['N']	[116]
117	the	O	['N']	[117]
118	number	O	['N']	[118]
119	of	O	['N']	[119]
120	structural	O	['N']	[120]
121	rois	B-BRI	['N']	[121]
122	.	O	['N']	[122]
#doc 124678
0	both	O	['N']	[0]
1	groups	O	['N']	[1]
2	showed	B-Parameter_Analysis	['N']	[2]
3	increased	B-was_Associated_With	['N']	[3]
4	connectivity	O	['N']	[4]
[truncated: 60,400 more rows]
