# Supplementary material for: AT-NeuroEAE: A Joint Extraction Model of Events With Attributes for Research Sharing-Oriented Neuroimaging Provenance Construction
Source: Front Neurosci. 2022 Mar 7;15:739535. doi: 10.3389/fnins.2021.739535 (PMC8936590; doi:10.3389/fnins.2021.739535)
Supplement: Supplementary file 1 [file Data_Sheet_1.ZIP › dataset/5/train.txt]

#doc 12741
0	behavioral	O	['N']	[0]
1	measures	B-Acquisition	['N']	[1]
2	of	O	['N']	[2]
3	visual	B-SEN	['N']	[3]
4	function	O	['N']	[4]
5	reveal	B-Parameter_Analysis	['N']	[5]
6	extended	O	['N']	[6]
7	time	O	['N']	[7]
8	periods	O	['N']	[8]
9	of	O	['N']	[9]
10	development	O	['N']	[10]
11	with	O	['N']	[11]
12	most	O	['N']	[12]
13	visual	B-SEN	['N']	[13]
14	functions	O	['N']	[14]
15	being	O	['N']	[15]
16	immature	O	['N']	[16]
17	at	O	['N']	[17]
18	birth	O	['N']	[18]
19	and	O	['N']	[19]
20	developing	B-Experiment	['Experiment_rsSEN', 'Experiment_rsSEN', 'Experiment_rsSEN']	[3, 13, 30]
21	over	O	['N']	[21]
22	particular	O	['N']	[22]
23	time	O	['N']	[23]
24	courses	O	['N']	[24]
25	depending	O	['N']	[25]
26	on	O	['N']	[26]
27	the	O	['N']	[27]
28	type	O	['N']	[28]
29	of	O	['N']	[29]
30	visual	B-SEN	['N']	[30]
31	ability	O	['N']	[31]
32	-lrb-	O	['N']	[32]
33	7,8	O	['N']	[33]
34	-rrb-	O	['N']	[34]
35	.	O	['N']	[35]
#doc 12743
0	our	O	['N']	[0]
1	main	O	['N']	[1]
2	goal	B-COG	['N']	[2]
3	was	O	['N']	[3]
4	to	O	['N']	[4]
5	relate	O	['N']	[5]
6	the	O	['N']	[6]
7	development	O	['N']	[7]
8	of	O	['N']	[8]
9	the	O	['N']	[9]
10	visual	B-SEN	['N']	[10]
11	cortical	O	['N']	[11]
12	processing	B-Experiment	['Experiment_rsSEN', 'Experiment_rsSEN']	[18, 10]
13	streams	O	['N']	[13]
14	to	O	['N']	[14]
15	the	O	['N']	[15]
16	development	O	['N']	[16]
17	of	O	['N']	[17]
18	visual	B-SEN	['N']	[18]
19	function	O	['N']	[19]
20	.	O	['N']	[20]
#doc 127434
0	simultaneous	O	['N']	[0]
1	multi-band	O	['N']	[1]
2	imaging	O	['N']	[2]
3	for	O	['N']	[3]
4	interleaved	O	['N']	[4]
5	epi	O	['N']	[5]
6	here	O	['N']	[6]
7	we	O	['N']	[7]
8	incorporate	O	['N']	[8]
9	simultaneous	O	['N']	[9]
10	multi-band	O	['N']	[10]
11	imaging	O	['N']	[11]
12	-lrb-	O	['N']	[12]
13	14	O	['N']	[13]
14	-rrb-	O	['N']	[14]
15	,	O	['N']	[15]
16	-lrb-	O	['N']	[16]
17	15	O	['N']	[17]
18	-rrb-	O	['N']	[18]
19	into	O	['N']	[19]
20	an	O	['N']	[20]
21	interleaved	O	['N']	[21]
22	epi	O	['N']	[22]
23	pulse	B-DAD_A	['N']	[23]
24	sequence	I-DAD_A	['N']	[24]
25	,	O	['N']	[25]
26	so	O	['N']	[26]
27	that	O	['N']	[27]
28	the	O	['N']	[28]
29	tr	O	['N']	[29]
30	can	O	['N']	[30]
31	be	O	['N']	[31]
32	shortened	O	['N']	[32]
33	for	O	['N']	[33]
34	a	O	['N']	[34]
35	fixed	O	['N']	[35]
36	number	O	['N']	[36]
37	of	O	['N']	[37]
38	slices	O	['N']	[38]
39	and	O	['N']	[39]
40	thus	O	['N']	[40]
41	the	O	['N']	[41]
42	imaging	O	['N']	[42]
43	throughput	O	['N']	[43]
44	can	O	['N']	[44]
45	be	O	['N']	[45]
46	improved	B-was_Associated_With	['N']	[46]
47	for	O	['N']	[47]
48	interleaved	O	['N']	[48]
49	epi-based	O	['N']	[49]
50	fmri	B-DAD	['DAD_rsDAD_A']	[24]
51	scans	O	['N']	[51]
52	.	O	['N']	[52]
#doc 111053
0	identification	O	['N']	[0]
1	of	O	['N']	[1]
2	non-primary	O	['N']	[2]
3	early-stage	O	['N']	[3]
4	auditory	B-SEN	['N']	[4]
5	areas	O	['N']	[5]
6	individual	O	['N']	[6]
7	tonotopic	O	['N']	[7]
8	mappings	O	['N']	[8]
9	were	O	['N']	[9]
10	used	B-Acquisition	['N']	[10]
11	to	O	['N']	[11]
12	identify	B-Parameter_Analysis	['N']	[12]
13	in	O	['N']	[13]
14	each	O	['N']	[14]
15	subject	O	['N']	[15]
16	non-primary	O	['N']	[16]
17	early	O	['N']	[17]
18	stage	O	['N']	[18]
19	areas	O	['N']	[19]
20	,	O	['N']	[20]
21	defined	B-Experiment	['Experiment_rsSEN']	[4]
22	as	O	['N']	[22]
23	subject-specific	O	['N']	[23]
24	regions	O	['N']	[24]
25	of	O	['N']	[25]
26	interest	O	['N']	[26]
27	-lrb-	O	['N']	[27]
28	rois	B-BRI	['N']	[28]
29	-rrb-	O	['N']	[29]
30	.	O	['N']	[30]
#doc 111052
0	a	O	['N']	[0]
1	group-averaged	O	['N']	[1]
2	contrast	B-Parameter_Analysis	['Parameter_Analysis_rsRLT']	[8]
3	environmental	O	['N']	[3]
4	sound	O	['N']	[4]
5	vs.	O	['N']	[5]
6	rest	O	['N']	[6]
7	activation	B-was_Started_By	['was_Started_By_rsBRI', 'was_Started_By_rsTSK']	[32, 23]
8	map	B-RLT	['N']	[8]
9	was	O	['N']	[9]
10	generated	B-Experiment	['Experiment_rsTSK']	[23]
11	in	O	['N']	[11]
12	this	O	['N']	[12]
13	cortex-based	O	['N']	[13]
14	aligned	O	['N']	[14]
15	mean	O	['N']	[15]
16	space	O	['N']	[16]
17	during	O	['N']	[17]
18	the	O	['N']	[18]
19	data	O	['N']	[19]
20	analysis	O	['N']	[20]
21	of	O	['N']	[21]
22	the	O	['N']	[22]
23	repetition	B-TSK	['N']	[23]
24	suppression	O	['N']	[24]
25	experiment	O	['N']	[25]
26	-lrb-	O	['N']	[26]
27	for	O	['N']	[27]
28	regions	O	['N']	[28]
29	outside	O	['N']	[29]
30	the	O	['N']	[30]
31	auditory	B-BRI	['N']	[31]
32	cortex	I-BRI	['N']	[32]
33	,	O	['N']	[33]
34	see	O	['N']	[34]
35	S3	O	['N']	[35]
36	fig	O	['N']	[36]
37	-rrb-	O	['N']	[37]
38	.	O	['N']	[38]
#doc 12754
0	different	O	['N']	[0]
1	visual	B-SEN	['N']	[1]
2	areas	O	['N']	[2]
3	are	O	['N']	[3]
4	believed	O	['N']	[4]
5	to	O	['N']	[5]
6	play	O	['N']	[6]
7	different	O	['N']	[7]
8	computational	O	['N']	[8]
9	roles	O	['N']	[9]
10	in	O	['N']	[10]
11	the	O	['N']	[11]
12	cascade	O	['N']	[12]
13	of	O	['N']	[13]
14	visual	B-SEN	['N']	[14]
15	processing	B-Experiment	['Experiment_rsSEN', 'Experiment_rsSEN']	[1, 14]
16	.	O	['N']	[16]
#doc 12755
0	the	O	['N']	[0]
1	dorsal	O	['N']	[1]
2	and	O	['N']	[2]
3	ventral	O	['N']	[3]
4	visual	B-SEN	['N']	[4]
5	processing	B-Experiment	['N']	[5]
6	streams	O	['N']	[6]
7	are	O	['N']	[7]
8	functionally	O	['N']	[8]
9	distinct	O	['N']	[9]
10	pathways	O	['N']	[10]
11	that	O	['N']	[11]
12	,	O	['N']	[12]
13	according	O	['N']	[13]
14	to	O	['N']	[14]
15	the	O	['N']	[15]
16	classical	O	['N']	[16]
17	literature	O	['N']	[17]
18	,	O	['N']	[18]
19	divide	O	['N']	[19]
20	processes	B-Experiment	['Experiment_rsSEN', 'Experiment_rsSEN']	[4, 22]
21	of	O	['N']	[21]
22	visual	B-SEN	['N']	[22]
23	encoding	B-COG	['N']	[23]
24	into	O	['N']	[24]
25	``	O	['N']	[25]
26	where	O	['N']	[26]
27	''	O	['N']	[27]
28	and	O	['N']	[28]
29	``	O	['N']	[29]
30	what	O	['N']	[30]
31	''	O	['N']	[31]
32	respectively	O	['N']	[32]
33	-lrb-	O	['N']	[33]
34	21	O	['N']	[34]
35	--	O	['N']	[35]
36	23	O	['N']	[36]
37	-rrb-	O	['N']	[37]
38	see	O	['N']	[38]
39	-lrb-	O	['N']	[39]
40	24	O	['N']	[40]
41	-rrb-	O	['N']	[41]
42	.	O	['N']	[42]
#doc 29142
0	previous	O	['N']	[0]
1	research	O	['N']	[1]
2	by	O	['N']	[2]
3	our	O	['N']	[3]
4	group	O	['N']	[4]
5	and	O	['N']	[5]
6	others	O	['N']	[6]
7	has	O	['N']	[7]
8	shown	O	['N']	[8]
9	that	O	['N']	[9]
10	activity	B-was_Started_By	['N']	[10]
11	in	O	['N']	[11]
12	the	O	['N']	[12]
13	putamen	B-BRI	['N']	[13]
14	is	O	['N']	[14]
15	increased	B-was_Associated_With	['N']	[15]
16	,	O	['N']	[16]
17	and	O	['N']	[17]
18	motor	O	['N']	[18]
19	cortical	O	['N']	[19]
20	-lrb-	O	['N']	[20]
21	14	O	['N']	[21]
22	-rrb-	O	['N']	[22]
23	and	O	['N']	[23]
24	cerebellar	O	['N']	[24]
25	activity	B-was_Started_By	['was_Started_By_rsCOG', 'was_Started_By_rsBRI']	[55, 13]
26	is	O	['N']	[26]
27	decreased	B-was_Associated_With	['N']	[27]
28	,	O	['N']	[28]
29	during	O	['N']	[29]
30	this	O	['N']	[30]
31	offline	O	['N']	[31]
32	period	O	['N']	[32]
33	,	O	['N']	[33]
34	over	O	['N']	[34]
35	the	O	['N']	[35]
36	course	O	['N']	[36]
37	of	O	['N']	[37]
38	several	O	['N']	[38]
39	days	O	['N']	[39]
40	-lrb-	O	['N']	[40]
41	15	O	['N']	[41]
42	-rrb-	O	['N']	[42]
43	,	O	['N']	[43]
44	and	O	['N']	[44]
45	more	O	['N']	[45]
46	recently	O	['N']	[46]
47	,	O	['N']	[47]
48	this	O	['N']	[48]
49	was	O	['N']	[49]
50	shown	O	['N']	[50]
51	to	O	['N']	[51]
52	be	O	['N']	[52]
53	enhanced	B-was_Associated_With	['was_Associated_With_rsCOG', 'was_Associated_With_rsBRI']	[55, 13]
54	during	O	['N']	[54]
55	sleep	B-COG	['N']	[55]
56	as	O	['N']	[56]
57	compared	B-Parameter_Analysis	['N']	[57]
58	to	O	['N']	[58]
59	wake	O	['N']	[59]
60	-lrb-	O	['N']	[60]
61	16,17	O	['N']	[61]
62	-rrb-	O	['N']	[62]
63	.	O	['N']	[63]
#doc 94680
0	for	O	['N']	[0]
1	each	O	['N']	[1]
2	patient	B-SUB	['SUB_rsSUB_A']	[35]
3	,	O	['N']	[3]
4	specific	O	['N']	[4]
5	contrasts	B-Parameter_Analysis	['N']	[5]
6	were	O	['N']	[6]
7	settled	O	['N']	[7]
8	up	O	['N']	[8]
9	to	O	['N']	[9]
10	test	O	['N']	[10]
11	the	O	['N']	[11]
12	following	O	['N']	[12]
13	effects	B-was_Associated_With	['N']	[13]
14	:	O	['N']	[14]
15	single	O	['N']	[15]
16	patient	B-SUB	['SUB_rsSUB_A']	[35]
17	contrast	B-Parameter_Analysis	['N']	[17]
18	images	O	['N']	[18]
19	were	O	['N']	[19]
20	then	O	['N']	[20]
21	submitted	O	['N']	[21]
22	to	O	['N']	[22]
23	a	O	['N']	[23]
24	second	O	['N']	[24]
25	level	O	['N']	[25]
26	random	O	['N']	[26]
27	effect	B-was_Associated_With	['N']	[27]
28	analysis	O	['N']	[28]
29	with	O	['N']	[29]
30	separates	O	['N']	[30]
31	one	O	['N']	[31]
32	sample	O	['N']	[32]
33	t-tests	O	['N']	[33]
34	including	O	['N']	[34]
35	age	B-SUB_A	['N']	[35]
36	as	O	['N']	[36]
37	covariate	O	['N']	[37]
38	.	O	['N']	[38]
#doc 61915
0	compare	B-Parameter_Analysis	['Parameter_Analysis_rsTOL']	[3]
1	brain	O	['N']	[1]
2	functional	B-TOL	['N']	[2]
3	connectivity	I-TOL	['N']	[3]
4	of	O	['N']	[4]
5	patients	B-SUB	['N']	[5]
6	with	O	['N']	[6]
7	nmosd	O	['N']	[7]
8	to	O	['N']	[8]
9	healthy	O	['N']	[9]
10	subjects	O	['N']	[10]
11	in	O	['N']	[11]
12	resting-state	O	['N']	[12]
13	functional	B-DAD	['N']	[13]
14	mri	I-DAD	['N']	[14]
15	-lrb-	O	['N']	[15]
16	rs-fmri	O	['N']	[16]
17	-rrb-	O	['N']	[17]
18	.	O	['N']	[18]
#doc 61916
0	we	O	['N']	[0]
1	compared	B-Parameter_Analysis	['N']	[1]
2	the	O	['N']	[2]
3	rs-fmri	O	['N']	[3]
4	connectivity	O	['N']	[4]
5	in	O	['N']	[5]
6	12	O	['N']	[6]
7	nmosd	O	['N']	[7]
8	patients	B-SUB	['SUB_rsSUB_A']	[15]
9	with	O	['N']	[9]
10	20	O	['N']	[10]
11	healthy	O	['N']	[11]
12	subjects	O	['N']	[12]
13	matched	B-Parameter_Analysis	['N']	[13]
14	for	O	['N']	[14]
15	age	B-SUB_A	['N']	[15]
16	and	O	['N']	[16]
17	sex	O	['N']	[17]
18	.	O	['N']	[18]
#doc 12765
0	so	O	['N']	[0]
1	,	O	['N']	[1]
2	on	O	['N']	[2]
3	the	O	['N']	[3]
4	one	O	['N']	[4]
5	hand	O	['N']	[5]
6	,	O	['N']	[6]
7	visual	B-SEN	['N']	[7]
8	behavior	O	['N']	[8]
9	in	O	['N']	[9]
10	infants	B-SUB	['N']	[10]
11	is	O	['N']	[11]
12	not	O	['N']	[12]
13	comparable	O	['N']	[13]
14	to	O	['N']	[14]
15	that	O	['N']	[15]
16	of	O	['N']	[16]
17	adults	B-SUB	['N']	[17]
18	and	O	['N']	[18]
19	continues	O	['N']	[19]
20	to	O	['N']	[20]
21	develop	B-Experiment	['Experiment_rsSUB', 'Experiment_rsSEN', 'Experiment_rsSUB']	[17, 7, 10]
22	over	O	['N']	[22]
23	years	O	['N']	[23]
24	.	O	['N']	[24]
#doc 45535
0	material	O	['N']	[0]
1	and	O	['N']	[1]
2	preprocessing	O	['N']	[2]
3	participants	O	['N']	[3]
4	forty	O	['N']	[4]
5	young	O	['N']	[5]
6	healthy	O	['N']	[6]
7	adults	B-SUB	['SUB_rsSUB_A', 'SUB_rsSUB_A', 'SUB_rsSUB_A', 'SUB_rsSUB_A']	[19, 38, 27, 46]
8	and	O	['N']	[8]
9	thirty	O	['N']	[9]
10	elderly	O	['N']	[10]
11	healthy	O	['N']	[11]
12	adults	B-SUB	['SUB_rsSUB_A', 'SUB_rsSUB_A', 'SUB_rsSUB_A', 'SUB_rsSUB_A']	[19, 38, 27, 46]
13	were	O	['N']	[13]
14	recruited	B-was_Associated_With	['N']	[14]
15	-lrb-	O	['N']	[15]
16	young	O	['N']	[16]
17	group	O	['N']	[17]
18	:	O	['N']	[18]
19	age	B-SUB_A	['N']	[19]
20	=	O	['N']	[20]
21	19	O	['N']	[21]
22	--	O	['N']	[22]
23	41	O	['N']	[23]
24	years	O	['N']	[24]
25	,	O	['N']	[25]
26	mean	O	['N']	[26]
27	age	B-SUB_A	['N']	[27]
28	=	O	['N']	[28]
29	26.2	O	['N']	[29]
30	years	O	['N']	[30]
31	,	O	['N']	[31]
32	16	O	['N']	[32]
33	males	O	['N']	[33]
34	;	O	['N']	[34]
35	elderly	O	['N']	[35]
36	group	O	['N']	[36]
37	:	O	['N']	[37]
38	age	B-SUB_A	['N']	[38]
39	=	O	['N']	[39]
40	60	O	['N']	[40]
41	--	O	['N']	[41]
42	90	O	['N']	[42]
43	years	O	['N']	[43]
44	,	O	['N']	[44]
45	mean	O	['N']	[45]
46	age	B-SUB_A	['N']	[46]
47	=	O	['N']	[47]
48	68.6	O	['N']	[48]
49	years	O	['N']	[49]
50	,	O	['N']	[50]
51	16	O	['N']	[51]
52	males	O	['N']	[52]
53	;	O	['N']	[53]
54	all	O	['N']	[54]
55	right-handed	O	['N']	[55]
56	-rrb-	O	['N']	[56]
57	.	O	['N']	[57]
#doc 127454
0	the	O	['N']	[0]
1	muse-based	O	['N']	[1]
2	interleaved	O	['N']	[2]
3	fmri	B-DAD	['N']	[3]
4	reconstruction	O	['N']	[4]
5	was	O	['N']	[5]
6	evaluated	B-Parameter_Analysis	['N']	[6]
7	in	O	['N']	[7]
8	a	O	['N']	[8]
9	series	O	['N']	[9]
10	of	O	['N']	[10]
11	numerical	O	['N']	[11]
12	simulations	O	['N']	[12]
13	and	O	['N']	[13]
14	human	O	['N']	[14]
15	experiments	O	['N']	[15]
16	,	O	['N']	[16]
17	with	O	['N']	[17]
18	data	O	['N']	[18]
19	obtained	B-Acquisition	['N']	[19]
20	from	O	['N']	[20]
21	10	O	['N']	[21]
22	healthy	O	['N']	[22]
23	adult	B-SUB	['N']	[23]
24	volunteers	O	['N']	[24]
25	using	B-Acquisition	['Acquisition_rsDAD', 'Acquisition_rsSUB', 'Acquisition_rsDAD']	[3, 23, 29]
26	our	O	['N']	[26]
27	3	O	['N']	[27]
28	tesla	O	['N']	[28]
29	mri	B-DAD	['N']	[29]
30	scanner	O	['N']	[30]
31	-lrb-	O	['N']	[31]
32	ge	O	['N']	[32]
33	,	O	['N']	[33]
34	waukesha	O	['N']	[34]
35	,	O	['N']	[35]
36	wi	O	['N']	[36]
37	,	O	['N']	[37]
38	usa	O	['N']	[38]
39	-rrb-	O	['N']	[39]
40	.	O	['N']	[40]
#doc 29156
0	in	O	['N']	[0]
1	addition	O	['N']	[1]
2	to	O	['N']	[2]
3	the	O	['N']	[3]
4	aforementioned	O	['N']	[4]
5	studies	O	['N']	[5]
6	showing	B-Parameter_Analysis	['N']	[6]
7	a	O	['N']	[7]
8	strengthening	O	['N']	[8]
9	of	O	['N']	[9]
10	memory	B-COG	['N']	[10]
11	traces	O	['N']	[11]
12	with	O	['N']	[12]
13	time	O	['N']	[13]
14	,	O	['N']	[14]
15	previous	O	['N']	[15]
16	work	O	['N']	[16]
17	from	O	['N']	[17]
18	our	O	['N']	[18]
19	group	O	['N']	[19]
20	suggests	B-Parameter_Analysis	['N']	[20]
21	that	O	['N']	[21]
22	bold	O	['N']	[22]
23	activation	B-was_Started_By	['N']	[23]
24	of	O	['N']	[24]
25	a	O	['N']	[25]
26	motor	O	['N']	[26]
27	memory	B-COG	['N']	[27]
28	trace	I-COG	['N']	[28]
29	evolves	O	['N']	[29]
30	during	O	['N']	[30]
31	practice	O	['N']	[31]
32	-lrb-	O	['N']	[32]
33	13,20	O	['N']	[33]
34	-rrb-	O	['N']	[34]
35	and	O	['N']	[35]
36	over	O	['N']	[36]
37	time	O	['N']	[37]
38	-lrb-	O	['N']	[38]
39	21	O	['N']	[39]
40	-rrb-	O	['N']	[40]
41	,	O	['N']	[41]
42	and	O	['N']	[42]
43	thus	O	['N']	[43]
44	,	O	['N']	[44]
45	may	O	['N']	[45]
46	not	O	['N']	[46]
47	involve	O	['N']	[47]
48	a	O	['N']	[48]
49	simple	O	['N']	[49]
50	strengthening	O	['N']	[50]
51	of	O	['N']	[51]
52	the	O	['N']	[52]
53	same	O	['N']	[53]
54	areas	O	['N']	[54]
55	initially	O	['N']	[55]
56	activated	B-was_Started_By	['was_Started_By_rsCOG', 'was_Started_By_rsCOG', 'was_Started_By_rsBRI']	[10, 28, 63]
57	during	O	['N']	[57]
58	learning	O	['N']	[58]
59	,	O	['N']	[59]
60	such	O	['N']	[60]
61	as	O	['N']	[61]
62	the	O	['N']	[62]
63	putamen	B-BRI	['N']	[63]
64	.	O	['N']	[64]
#doc 29157
0	indeed	O	['N']	[0]
1	,	O	['N']	[1]
2	this	O	['N']	[2]
3	work	O	['N']	[3]
4	suggests	B-Parameter_Analysis	['N']	[4]
5	that	O	['N']	[5]
6	a	O	['N']	[6]
7	neuroanatomical-functional	O	['N']	[7]
8	shift	B-was_Associated_With	['N']	[8]
9	may	O	['N']	[9]
10	take	O	['N']	[10]
11	place	O	['N']	[11]
12	over	O	['N']	[12]
13	the	O	['N']	[13]
14	course	O	['N']	[14]
15	of	O	['N']	[15]
16	consolidation	B-COG	['N']	[16]
17	whereby	O	['N']	[17]
18	activity	B-was_Started_By	['N']	[18]
19	in	O	['N']	[19]
20	the	O	['N']	[20]
21	more	O	['N']	[21]
22	anterior	O	['N']	[22]
23	dorsal	O	['N']	[23]
24	-lrb-	O	['N']	[24]
25	associative	O	['N']	[25]
26	-rrb-	O	['N']	[26]
27	part	O	['N']	[27]
28	of	O	['N']	[28]
29	the	O	['N']	[29]
30	putamen	B-BRI	['N']	[30]
31	decreased	B-was_Associated_With	['N']	[31]
32	with	O	['N']	[32]
33	practice	O	['N']	[33]
34	,	O	['N']	[34]
35	while	O	['N']	[35]
36	activation	B-was_Started_By	['was_Started_By_rsCOG', 'was_Started_By_rsBRI', 'was_Started_By_rsBRI']	[16, 48, 30]
37	in	O	['N']	[37]
38	the	O	['N']	[38]
39	more	O	['N']	[39]
40	posterior	O	['N']	[40]
41	ventrolateral	O	['N']	[41]
42	-lrb-	O	['N']	[42]
43	sensorimotor	O	['N']	[43]
44	-rrb-	O	['N']	[44]
45	part	O	['N']	[45]
46	of	O	['N']	[46]
47	the	O	['N']	[47]
48	putamen	B-BRI	['N']	[48]
49	increased	B-was_Associated_With	['was_Associated_With_rsCOG', 'was_Associated_With_rsBRI', 'was_Associated_With_rsBRI']	[16, 48, 30]
50	during	O	['N']	[50]
51	the	O	['N']	[51]
52	first	O	['N']	[52]
53	training	O	['N']	[53]
54	session	O	['N']	[54]
55	and	O	['N']	[55]
56	remained	O	['N']	[56]
57	elevated	O	['N']	[57]
58	over	O	['N']	[58]
59	a	O	['N']	[59]
60	period	O	['N']	[60]
61	of	O	['N']	[61]
62	several	O	['N']	[62]
63	days	O	['N']	[63]
64	-lrb-	O	['N']	[64]
65	21	O	['N']	[65]
66	-rrb-	O	['N']	[66]
67	.	O	['N']	[67]
#doc 61925
0	objective	O	['N']	[0]
1	compare	B-Parameter_Analysis	['Parameter_Analysis_rsTOL']	[4]
2	brain	O	['N']	[2]
3	functional	B-TOL	['N']	[3]
4	connectivity	I-TOL	['N']	[4]
5	of	O	['N']	[5]
6	patients	B-SUB	['N']	[6]
7	with	O	['N']	[7]
8	nmosd	O	['N']	[8]
9	to	O	['N']	[9]
10	healthy	O	['N']	[10]
11	subjects	O	['N']	[11]
12	in	O	['N']	[12]
13	resting-state	O	['N']	[13]
14	functional	B-DAD	['N']	[14]
15	mri	I-DAD	['N']	[15]
16	-lrb-	O	['N']	[16]
17	rs-fmri	O	['N']	[17]
18	-rrb-	O	['N']	[18]
19	.	O	['N']	[19]
#doc 94692
0	no	O	['N']	[0]
1	patient	B-SUB	['N']	[1]
2	had	O	['N']	[2]
3	a	O	['N']	[3]
4	period	O	['N']	[4]
5	of	O	['N']	[5]
6	sleep	B-COG	['N']	[6]
7	during	O	['N']	[7]
8	eeg-fmri	O	['N']	[8]
9	,	O	['N']	[9]
10	defined	B-Experiment	['Experiment_rsSUB']	[1]
11	on	O	['N']	[11]
12	eeg	B-DAD	['N']	[12]
13	absence	O	['N']	[13]
14	of	O	['N']	[14]
15	vertex	O	['N']	[15]
16	waves	O	['N']	[16]
17	,	O	['N']	[17]
18	sleep	B-COG	['N']	[18]
19	spindles	O	['N']	[19]
20	and	O	['N']	[20]
21	k-complexes	O	['N']	[21]
22	.	O	['N']	[22]
#doc 29158
0	this	O	['N']	[0]
1	suggests	B-Parameter_Analysis	['N']	[1]
2	that	O	['N']	[2]
3	consolidation	B-COG	['N']	[3]
4	may	O	['N']	[4]
5	involve	O	['N']	[5]
6	not	O	['N']	[6]
7	only	O	['N']	[7]
8	strengthening	O	['N']	[8]
9	of	O	['N']	[9]
10	activity	B-was_Started_By	['was_Started_By_rsCOG', 'was_Started_By_rsBRI', 'was_Started_By_rsBRI']	[3, 20, 13]
11	of	O	['N']	[11]
12	the	O	['N']	[12]
13	putamen	B-BRI	['N']	[13]
14	,	O	['N']	[14]
15	but	O	['N']	[15]
16	also	O	['N']	[16]
17	transformation	O	['N']	[17]
18	within	O	['N']	[18]
19	the	O	['N']	[19]
20	putamen	B-BRI	['N']	[20]
21	by	O	['N']	[21]
22	a	O	['N']	[22]
23	shift	B-was_Associated_With	['was_Associated_With_rsCOG', 'was_Associated_With_rsBRI', 'was_Associated_With_rsBRI']	[3, 20, 13]
24	from	O	['N']	[24]
25	associative	O	['N']	[25]
26	to	O	['N']	[26]
27	sensorimotor	O	['N']	[27]
28	regions	O	['N']	[28]
29	.	O	['N']	[29]
#doc 61926
0	methods	O	['N']	[0]
1	we	O	['N']	[1]
2	compared	B-Parameter_Analysis	['N']	[2]
3	the	O	['N']	[3]
4	rs-fmri	O	['N']	[4]
5	connectivity	O	['N']	[5]
6	in	O	['N']	[6]
7	12	O	['N']	[7]
8	nmosd	O	['N']	[8]
9	patients	B-SUB	['SUB_rsSUB_A']	[16]
10	with	O	['N']	[10]
11	20	O	['N']	[11]
12	healthy	O	['N']	[12]
13	subjects	O	['N']	[13]
14	matched	B-Parameter_Analysis	['N']	[14]
15	for	O	['N']	[15]
16	age	B-SUB_A	['N']	[16]
17	and	O	['N']	[17]
18	sex	O	['N']	[18]
19	.	O	['N']	[19]
#doc 12776
0	mvpa	B-TOL	['N']	[0]
1	are	O	['N']	[1]
2	expected	O	['N']	[2]
3	to	O	['N']	[3]
4	be	O	['N']	[4]
5	more	O	['N']	[5]
6	sensitive	B-was_Associated_With	['N']	[6]
7	,	O	['N']	[7]
8	since	O	['N']	[8]
9	activity	B-was_Started_By	['N']	[9]
10	patterns	O	['N']	[10]
11	are	O	['N']	[11]
12	combined	O	['N']	[12]
13	,	O	['N']	[13]
14	rather	O	['N']	[14]
15	than	O	['N']	[15]
16	comparing	B-Parameter_Analysis	['Parameter_Analysis_rsTOL', 'Parameter_Analysis_rsPBA']	[0, 21]
17	activation	B-was_Started_By	['N']	[17]
18	within	O	['N']	[18]
19	a	O	['N']	[19]
20	single	O	['N']	[20]
21	voxel	B-PBA	['N']	[21]
22	.	O	['N']	[22]
#doc 127465
0	improvement	O	['N']	[0]
1	of	O	['N']	[1]
2	epi	O	['N']	[2]
3	time-domain	O	['N']	[3]
4	signal	O	['N']	[4]
5	stability	O	['N']	[5]
6	by	O	['N']	[6]
7	single-band	O	['N']	[7]
8	muse	O	['N']	[8]
9	in	O	['N']	[9]
10	this	O	['N']	[10]
11	section	O	['N']	[11]
12	we	O	['N']	[12]
13	experimentally	O	['N']	[13]
14	demonstrate	B-Parameter_Analysis	['N']	[14]
15	that	O	['N']	[15]
16	the	O	['N']	[16]
17	single-band	O	['N']	[17]
18	muse	O	['N']	[18]
19	algorithm	O	['N']	[19]
20	can	O	['N']	[20]
21	effectively	O	['N']	[21]
22	remove	O	['N']	[22]
23	in-plane	O	['N']	[23]
24	aliasing	O	['N']	[24]
25	artifacts	O	['N']	[25]
26	and	O	['N']	[26]
27	improve	B-was_Associated_With	['N']	[27]
28	time-domain	O	['N']	[28]
29	signal	O	['N']	[29]
30	stability	O	['N']	[30]
31	in	O	['N']	[31]
32	single-band	O	['N']	[32]
33	multi-shot	O	['N']	[33]
34	fmri	B-DAD	['DAD_rsDAD_A']	[51]
35	data	O	['N']	[35]
36	obtained	B-Acquisition	['Acquisition_rsDAD']	[34]
37	from	O	['N']	[37]
38	an	O	['N']	[38]
39	8-channel	O	['N']	[39]
40	rf	O	['N']	[40]
41	phase-array	O	['N']	[41]
42	head	O	['N']	[42]
43	coil	O	['N']	[43]
44	with	O	['N']	[44]
45	its	O	['N']	[45]
46	coil	O	['N']	[46]
47	geometry	O	['N']	[47]
48	supporting	B-Parameter_Analysis	['N']	[48]
49	1D	O	['N']	[49]
50	parallel	B-DAD_A	['N']	[50]
51	imaging	I-DAD_A	['N']	[51]
52	.	O	['N']	[52]
#doc 12777
0	we	O	['N']	[0]
1	chose	O	['N']	[1]
2	to	O	['N']	[2]
3	target	O	['N']	[3]
4	three	O	['N']	[4]
5	visual	B-SEN	['N']	[5]
6	areas	O	['N']	[6]
7	:	O	['N']	[7]
8	V1	O	['N']	[8]
9	,	O	['N']	[9]
10	primary	B-BRI	['N']	[10]
11	visual	I-BRI	['N']	[11]
12	cortex	I-BRI	['N']	[12]
13	;	O	['N']	[13]
14	MT-V5	O	['N']	[14]
15	in	O	['N']	[15]
16	the	O	['N']	[16]
17	dorsal	O	['N']	[17]
18	stream	O	['N']	[18]
19	which	O	['N']	[19]
20	is	O	['N']	[20]
21	involved	B-was_Associated_With	['N']	[21]
22	in	O	['N']	[22]
23	encoding	B-COG	['N']	[23]
24	motion	O	['N']	[24]
25	stimuli	O	['N']	[25]
26	;	O	['N']	[26]
27	with	O	['N']	[27]
28	its	O	['N']	[28]
29	counterpart	O	['N']	[29]
30	V4	O	['N']	[30]
31	in	O	['N']	[31]
32	the	O	['N']	[32]
33	ventral	O	['N']	[33]
34	stream	O	['N']	[34]
35	which	O	['N']	[35]
36	is	O	['N']	[36]
37	involved	B-was_Associated_With	['was_Associated_With_rsCOG', 'was_Associated_With_rsBRI']	[23, 12]
38	in	O	['N']	[38]
39	processing	B-Experiment	['Experiment_rsSEN']	[5]
40	shape	O	['N']	[40]
41	and	O	['N']	[41]
42	form	O	['N']	[42]
43	information	O	['N']	[43]
44	.	O	['N']	[44]
#doc 12778
0	we	O	['N']	[0]
1	used	B-Acquisition	['N']	[1]
2	glass	O	['N']	[2]
3	patterns	O	['N']	[3]
4	as	O	['N']	[4]
5	stimuli	O	['N']	[5]
6	to	O	['N']	[6]
7	investigate	B-Acquisition	['N']	[7]
8	visual	B-SEN	['N']	[8]
9	processing	B-Experiment	['Experiment_rsSEN']	[8]
10	in	O	['N']	[10]
11	both	O	['N']	[11]
12	the	O	['N']	[12]
13	dorsal	O	['N']	[13]
14	and	O	['N']	[14]
15	ventral	O	['N']	[15]
16	streams	O	['N']	[16]
17	,	O	['N']	[17]
18	-lrb-	O	['N']	[18]
19	36	O	['N']	[19]
20	--	O	['N']	[20]
21	38	O	['N']	[21]
22	-rrb-	O	['N']	[22]
23	.	O	['N']	[23]
#doc 127466
0	the	O	['N']	[0]
1	single-band	O	['N']	[1]
2	muse	O	['N']	[2]
3	method	O	['N']	[3]
4	is	O	['N']	[4]
5	the	O	['N']	[5]
6	foundation	O	['N']	[6]
7	for	O	['N']	[7]
8	multi-band	O	['N']	[8]
9	muse	O	['N']	[9]
10	,	O	['N']	[10]
11	which	O	['N']	[11]
12	is	O	['N']	[12]
13	applicable	O	['N']	[13]
14	only	O	['N']	[14]
15	to	O	['N']	[15]
16	multi-band	O	['N']	[16]
17	multi-shot	O	['N']	[17]
18	fmri	B-DAD	['DAD_rsDAD_A']	[28]
19	data	O	['N']	[19]
20	obtained	B-Acquisition	['Acquisition_rsDAD', 'Acquisition_rsDAD']	[18, 39]
21	with	O	['N']	[21]
22	rf	O	['N']	[22]
23	coils	O	['N']	[23]
24	that	O	['N']	[24]
25	support	B-Parameter_Analysis	['N']	[25]
26	2D	O	['N']	[26]
27	parallel	B-DAD_A	['N']	[27]
28	imaging	I-DAD_A	['N']	[28]
29	-lrb-	O	['N']	[29]
30	see	O	['N']	[30]
31	the	O	['N']	[31]
32	section	O	['N']	[32]
33	on	O	['N']	[33]
34	``	O	['N']	[34]
35	multi-band	O	['N']	[35]
36	interleaved	O	['N']	[36]
37	epi	O	['N']	[37]
38	based	O	['N']	[38]
39	fmri	B-DAD	['DAD_rsDAD_A']	[28]
40	''	O	['N']	[40]
41	-rrb-	O	['N']	[41]
42	.	O	['N']	[42]
#doc 94701
0	indeed	O	['N']	[0]
1	12	O	['N']	[1]
2	out	O	['N']	[2]
3	of	O	['N']	[3]
4	18	O	['N']	[4]
5	patients	B-SUB	['N']	[5]
6	showed	B-Parameter_Analysis	['Parameter_Analysis_rsPBA']	[19]
7	a	O	['N']	[7]
8	deactivation	B-was_Ended_By	['was_Ended_By_rsBRI']	[13]
9	of	O	['N']	[9]
10	the	O	['N']	[10]
11	dorsolateral	O	['N']	[11]
12	prefrontal	B-BRI	['N']	[12]
13	cortex	I-BRI	['N']	[13]
14	at	O	['N']	[14]
15	discharge	O	['N']	[15]
16	offset	O	['N']	[16]
17	at	O	['N']	[17]
18	a	O	['N']	[18]
19	threshold	B-PBA	['N']	[19]
20	of	O	['N']	[20]
21	p	O	['N']	[21]
22	-lrb-	O	['N']	[22]
23	0.001	O	['N']	[23]
24	uncorrected	O	['N']	[24]
25	-lrb-	O	['N']	[25]
26	fig	O	['N']	[26]
27	2	O	['N']	[27]
28	-rrb-	O	['N']	[28]
29	.	O	['N']	[29]
#doc 111086
0	here	O	['N']	[0]
1	tonotopic	O	['N']	[1]
2	mapping	O	['N']	[2]
3	was	O	['N']	[3]
4	used	B-Acquisition	['N']	[4]
5	as	O	['N']	[5]
6	localizer	O	['N']	[6]
7	for	O	['N']	[7]
8	primary	O	['N']	[8]
9	and	O	['N']	[9]
10	non-primary	O	['N']	[10]
11	auditory	B-SEN	['SEN_rsSEN_A']	[19]
12	areas	O	['N']	[12]
13	for	O	['N']	[13]
14	which	O	['N']	[14]
15	repetition	B-TSK	['N']	[15]
16	effects	B-was_Associated_With	['was_Associated_With_rsTSK']	[15]
17	to	O	['N']	[17]
18	environmental	O	['N']	[18]
19	sounds	B-SEN_A	['N']	[19]
20	were	O	['N']	[20]
21	then	O	['N']	[21]
22	investigated	B-Acquisition	['N']	[22]
23	.	O	['N']	[23]
#doc 29168
0	we	O	['N']	[0]
1	hypothesized	B-Parameter_Analysis	['N']	[1]
2	that	O	['N']	[2]
3	regions	O	['N']	[3]
4	activated	B-was_Started_By	['was_Started_By_rsBRI', 'was_Started_By_rsBRI', 'was_Started_By_rsCOG', 'was_Started_By_rsBRI']	[32, 22, 41, 29]
5	during	O	['N']	[5]
6	msl	O	['N']	[6]
7	practice	O	['N']	[7]
8	-lrb-	O	['N']	[8]
9	e.g.	O	['N']	[9]
10	,	O	['N']	[10]
11	supplementary	O	['N']	[11]
12	motor	O	['N']	[12]
13	area	O	['N']	[13]
14	-lrb-	O	['N']	[14]
15	sma	O	['N']	[15]
16	-rrb-	O	['N']	[16]
17	,	O	['N']	[17]
18	premotor	O	['N']	[18]
19	cortex	O	['N']	[19]
20	-lrb-	O	['N']	[20]
21	ba	B-BRI	['N']	[21]
22	6	I-BRI	['N']	[22]
23	-rrb-	O	['N']	[23]
24	,	O	['N']	[24]
25	parietal	O	['N']	[25]
26	cortex	O	['N']	[26]
27	-lrb-	O	['N']	[27]
28	ba	B-BRI	['N']	[28]
29	7	I-BRI	['N']	[29]
30	-rrb-	O	['N']	[30]
31	,	O	['N']	[31]
32	cerebellum	B-BRI	['N']	[32]
33	and	O	['N']	[33]
34	striatum	O	['N']	[34]
35	-rrb-	O	['N']	[35]
36	would	O	['N']	[36]
37	be	O	['N']	[37]
38	reactivated	O	['N']	[38]
39	during	O	['N']	[39]
40	subsequent	O	['N']	[40]
41	sleep	B-COG	['N']	[41]
42	,	O	['N']	[42]
43	time-locked	O	['N']	[43]
44	to	O	['N']	[44]
45	spindles	O	['N']	[45]
46	.	O	['N']	[46]
#doc 12790
0	https:\/\/doi.org\/10.1371\/journal.pone.0187942.g001	O	['N']	[0]
1	using	B-Acquisition	['N']	[1]
2	mvpa	B-TOL	['N']	[2]
3	,	O	['N']	[3]
4	we	O	['N']	[4]
5	asked	O	['N']	[5]
6	whether	O	['N']	[6]
7	selective	O	['N']	[7]
8	groups	O	['N']	[8]
9	of	O	['N']	[9]
10	voxels	B-PBA	['N']	[10]
11	could	O	['N']	[11]
12	distinguish	B-Parameter_Analysis	['Parameter_Analysis_rsTOL', 'Parameter_Analysis_rsPBA']	[2, 10]
13	differences	O	['N']	[13]
14	between	O	['N']	[14]
15	glass	O	['N']	[15]
16	pattern	O	['N']	[16]
17	types	O	['N']	[17]
18	as	O	['N']	[18]
19	a	O	['N']	[19]
20	function	O	['N']	[20]
21	of	O	['N']	[21]
22	area	O	['N']	[22]
23	.	O	['N']	[23]
#doc 29181
0	on	O	['N']	[0]
1	day	O	['N']	[1]
2	1	O	['N']	[2]
3	,	O	['N']	[3]
4	subjects	O	['N']	[4]
5	-lrb-	O	['N']	[5]
6	n	O	['N']	[6]
7	=	O	['N']	[7]
8	13	O	['N']	[8]
9	,	O	['N']	[9]
10	7	O	['N']	[10]
11	female	B-SUB	['N']	[11]
12	-rrb-	O	['N']	[12]
13	first	O	['N']	[13]
14	underwent	B-Experiment	['Experiment_rsSUB']	[11]
15	a	O	['N']	[15]
16	screening	O	['N']	[16]
17	and	O	['N']	[17]
18	adaptation	B-COG	['N']	[18]
19	night	O	['N']	[19]
20	-lrb-	O	['N']	[20]
21	bed	O	['N']	[21]
22	time	O	['N']	[22]
23	:	O	['N']	[23]
24	23h00	O	['N']	[24]
25	-rrb-	O	['N']	[25]
26	in	O	['N']	[26]
27	the	O	['N']	[27]
28	mock	O	['N']	[28]
29	scanner	O	['N']	[29]
30	under	O	['N']	[30]
31	conditions	O	['N']	[31]
32	similar	O	['N']	[32]
33	to	O	['N']	[33]
34	those	O	['N']	[34]
35	experienced	O	['N']	[35]
36	in	O	['N']	[36]
37	both	O	['N']	[37]
38	experimental	O	['N']	[38]
39	and	O	['N']	[39]
40	control	O	['N']	[40]
41	nights	O	['N']	[41]
42	to	O	['N']	[42]
43	ensure	O	['N']	[43]
44	that	O	['N']	[44]
45	they	O	['N']	[45]
46	could	O	['N']	[46]
47	attain	O	['N']	[47]
48	adequate	O	['N']	[48]
49	sleep	B-COG	['N']	[49]
50	required	O	['N']	[50]
51	for	O	['N']	[51]
52	subsequent	O	['N']	[52]
53	post-training	O	['N']	[53]
54	sleep	B-COG	['N']	[54]
55	sessions	O	['N']	[55]
56	in	O	['N']	[56]
57	the	O	['N']	[57]
58	mri	B-DAD	['N']	[58]
59	scanner	O	['N']	[59]
60	.	O	['N']	[60]
#doc 45565
0	group	O	['N']	[0]
1	spatial	O	['N']	[1]
2	ica	B-TOL	['N']	[2]
3	was	O	['N']	[3]
4	applied	O	['N']	[4]
5	to	O	['N']	[5]
6	decompose	O	['N']	[6]
7	data	O	['N']	[7]
8	sets	O	['N']	[8]
9	into	O	['N']	[9]
10	70	O	['N']	[10]
11	maximally	O	['N']	[11]
12	independent	O	['N']	[12]
13	spatial	O	['N']	[13]
14	maps	B-RLT	['N']	[14]
15	and	O	['N']	[15]
16	their	O	['N']	[16]
17	corresponding	O	['N']	[17]
18	tcs	O	['N']	[18]
19	by	O	['N']	[19]
20	using	B-Acquisition	['N']	[20]
21	the	O	['N']	[21]
22	infomax	O	['N']	[22]
23	approach	O	['N']	[23]
24	,	O	['N']	[24]
25	which	O	['N']	[25]
26	was	O	['N']	[26]
27	repeated	O	['N']	[27]
28	20	O	['N']	[28]
29	times	O	['N']	[29]
30	by	O	['N']	[30]
31	using	B-Acquisition	['N']	[31]
32	GIFTv1	O	['N']	[32]
33	.3	O	['N']	[33]
34	-lrb-	O	['N']	[34]
35	medical	O	['N']	[35]
36	image	O	['N']	[36]
37	analysis	O	['N']	[37]
38	lab	O	['N']	[38]
39	;	O	['N']	[39]
40	http:\/\/mialab.mrn.org\/software\/gift\/index.html	O	['N']	[40]
41	-rrb-	O	['N']	[41]
42	;	O	['N']	[42]
43	the	O	['N']	[43]
44	results	O	['N']	[44]
45	of	O	['N']	[45]
46	group	O	['N']	[46]
47	spatial	O	['N']	[47]
48	ica	B-TOL	['N']	[48]
49	were	O	['N']	[49]
50	sorted	O	['N']	[50]
51	by	O	['N']	[51]
52	time	O	['N']	[52]
53	course	O	['N']	[53]
54	spectral	O	['N']	[54]
55	power	O	['N']	[55]
56	estimates	O	['N']	[56]
57	to	O	['N']	[57]
58	determine	B-Parameter_Analysis	['Parameter_Analysis_rsTOL', 'Parameter_Analysis_rsTOL', 'Parameter_Analysis_rsRLT']	[48, 2, 14]
59	the	O	['N']	[59]
60	rsns	O	['N']	[60]
61	-lrb-	O	['N']	[61]
62	26	O	['N']	[62]
63	-rrb-	O	['N']	[63]
64	.	O	['N']	[64]
#doc 127487
0	multi-band	O	['N']	[0]
1	interleaved	O	['N']	[1]
2	epi-based	O	['N']	[2]
3	fmri	B-DAD	['DAD_rsDAD_A']	[37]
4	in	O	['N']	[4]
5	order	O	['N']	[5]
6	to	O	['N']	[6]
7	effectively	O	['N']	[7]
8	remove	O	['N']	[8]
9	both	O	['N']	[9]
10	in-plane	O	['N']	[10]
11	and	O	['N']	[11]
12	through-plane	O	['N']	[12]
13	aliasing	O	['N']	[13]
14	artifacts	O	['N']	[14]
15	in	O	['N']	[15]
16	multi-band	O	['N']	[16]
17	multi-shot	O	['N']	[17]
18	fmri	B-DAD	['DAD_rsDAD_A']	[37]
19	data	O	['N']	[19]
20	with	O	['N']	[20]
21	the	O	['N']	[21]
22	developed	B-Experiment	['N']	[22]
23	multi-band	O	['N']	[23]
24	muse	O	['N']	[24]
25	algorithm	O	['N']	[25]
26	,	O	['N']	[26]
27	we	O	['N']	[27]
28	needed	O	['N']	[28]
29	to	O	['N']	[29]
30	use	B-Acquisition	['Acquisition_rsDAD', 'Acquisition_rsDAD']	[18, 3]
31	rf	O	['N']	[31]
32	coils	O	['N']	[32]
33	that	O	['N']	[33]
34	support	B-Parameter_Analysis	['N']	[34]
35	2D	O	['N']	[35]
36	parallel	B-DAD_A	['N']	[36]
37	imaging	I-DAD_A	['N']	[37]
38	,	O	['N']	[38]
39	such	O	['N']	[39]
40	as	O	['N']	[40]
41	the	O	['N']	[41]
42	nova	O	['N']	[42]
43	32-channel	O	['N']	[43]
44	coil	O	['N']	[44]
45	-lrb-	O	['N']	[45]
46	8	O	['N']	[46]
47	by	O	['N']	[47]
48	4	O	['N']	[48]
49	-rrb-	O	['N']	[49]
50	.	O	['N']	[50]
#doc 143874
0	hermans	O	['N']	[0]
1	et	O	['N']	[1]
2	al.	O	['N']	[2]
3	2011	O	['N']	[3]
4	,	O	['N']	[4]
5	investigated	B-Acquisition	['N']	[5]
6	changes	B-was_Associated_With	['N']	[6]
7	in	O	['N']	[7]
8	brain	O	['N']	[8]
9	interconnectivity	O	['N']	[9]
10	after	O	['N']	[10]
11	exposure	O	['N']	[11]
12	to	O	['N']	[12]
13	a	O	['N']	[13]
14	fear	B-COG	['N']	[14]
15	related	O	['N']	[15]
16	acute	O	['N']	[16]
17	stressor	O	['N']	[17]
18	-lrb-	O	['N']	[18]
19	through	O	['N']	[19]
20	a	O	['N']	[20]
21	movie	O	['N']	[21]
22	clip	O	['N']	[22]
23	-rrb-	O	['N']	[23]
24	,	O	['N']	[24]
25	resulting	O	['N']	[25]
26	in	O	['N']	[26]
27	noradrenergic	O	['N']	[27]
28	neuromodulatory	O	['N']	[28]
29	activity	B-was_Started_By	['N']	[29]
30	that	O	['N']	[30]
31	leads	O	['N']	[31]
32	to	O	['N']	[32]
33	a	O	['N']	[33]
34	relocation	O	['N']	[34]
35	of	O	['N']	[35]
36	neural	O	['N']	[36]
37	responses	B-was_Associated_With	['N']	[37]
38	related	O	['N']	[38]
39	to	O	['N']	[39]
40	attentional	O	['N']	[40]
41	reorienting	O	['N']	[41]
42	,	O	['N']	[42]
43	vigilant	O	['N']	[43]
44	perceptual	O	['N']	[44]
45	intake	O	['N']	[45]
46	,	O	['N']	[46]
47	and	O	['N']	[47]
48	autonomic	O	['N']	[48]
49	control	O	['N']	[49]
50	findings	O	['N']	[50]
51	that	O	['N']	[51]
52	agree	O	['N']	[52]
53	with	O	['N']	[53]
54	a	O	['N']	[54]
55	causal	O	['N']	[55]
56	link	B-was_Associated_With	['was_Associated_With_rsBRI', 'was_Associated_With_rsCOG']	[60, 14]
57	between	O	['N']	[57]
58	the	O	['N']	[58]
59	salience	B-BRI	['N']	[59]
60	network	I-BRI	['N']	[60]
61	and	O	['N']	[61]
62	stress-induced	O	['N']	[62]
63	noradrenergic	O	['N']	[63]
64	activity	B-was_Started_By	['was_Started_By_rsBRI', 'was_Started_By_rsCOG']	[60, 14]
65	.	O	['N']	[65]
#doc 45569
0	to	O	['N']	[0]
1	explore	B-Acquisition	['N']	[1]
2	the	O	['N']	[2]
3	cortical	O	['N']	[3]
4	regions	O	['N']	[4]
5	activated	B-was_Started_By	['N']	[5]
6	during	O	['N']	[6]
7	the	O	['N']	[7]
8	resting	O	['N']	[8]
9	state	O	['N']	[9]
10	,	O	['N']	[10]
11	we	O	['N']	[11]
12	used	B-Acquisition	['N']	[12]
13	ica	B-TOL	['N']	[13]
14	to	O	['N']	[14]
15	obtain	B-Acquisition	['Acquisition_rsDAD']	[28]
16	a	O	['N']	[16]
17	group	O	['N']	[17]
18	activation	B-was_Started_By	['N']	[18]
19	map	B-RLT	['N']	[19]
20	before	O	['N']	[20]
21	applying	O	['N']	[21]
22	our	O	['N']	[22]
23	proposed	B-Parameter_Analysis	['Parameter_Analysis_rsRLT', 'Parameter_Analysis_rsTOL']	[19, 13]
24	method	O	['N']	[24]
25	on	O	['N']	[25]
26	the	O	['N']	[26]
27	resting-state	O	['N']	[27]
28	fmri	B-DAD	['N']	[28]
29	data	O	['N']	[29]
30	.	O	['N']	[30]
#doc 111107
0	the	O	['N']	[0]
1	rep	O	['N']	[1]
2	and	O	['N']	[2]
3	ctrl	O	['N']	[3]
4	time-courses	O	['N']	[4]
5	were	O	['N']	[5]
6	almost	O	['N']	[6]
7	identical	O	['N']	[7]
8	in	O	['N']	[8]
9	areas	O	['N']	[9]
10	L2	O	['N']	[10]
11	and	O	['N']	[11]
12	L3	O	['N']	[12]
13	on	O	['N']	[13]
14	either	O	['N']	[14]
15	hemisphere	O	['N']	[15]
16	-lrb-	O	['N']	[16]
17	paired	O	['N']	[17]
18	t-test	B-PBA	['N']	[18]
19	,	O	['N']	[19]
20	p	O	['N']	[20]
21	-lrb-	O	['N']	[21]
22	0.05	O	['N']	[22]
23	,	O	['N']	[23]
24	uncorrected	O	['N']	[24]
25	;	O	['N']	[25]
26	see	O	['N']	[26]
27	S3	O	['N']	[27]
28	table	B-RLT	['N']	[28]
29	-rrb-	O	['N']	[29]
30	,	O	['N']	[30]
31	suggesting	B-Parameter_Analysis	['Parameter_Analysis_rsPBA', 'Parameter_Analysis_rsRLT']	[18, 28]
32	that	O	['N']	[32]
33	these	O	['N']	[33]
34	areas	O	['N']	[34]
35	are	O	['N']	[35]
36	insensitive	O	['N']	[36]
37	to	O	['N']	[37]
38	semantic	O	['N']	[38]
39	repetition	B-TSK	['N']	[39]
40	effects	B-was_Associated_With	['was_Associated_With_rsTSK']	[39]
41	.	O	['N']	[41]
#doc 127490
0	to	O	['N']	[0]
1	evaluate	B-Parameter_Analysis	['N']	[1]
2	the	O	['N']	[2]
3	generalized	O	['N']	[3]
4	multi-band	O	['N']	[4]
5	muse	O	['N']	[5]
6	algorithm	O	['N']	[6]
7	in	O	['N']	[7]
8	fmri	B-DAD	['DAD_rsDAD_A']	[57]
9	studies	O	['N']	[9]
10	,	O	['N']	[10]
11	two	O	['N']	[11]
12	sets	O	['N']	[12]
13	of	O	['N']	[13]
14	finger	B-SEN_A	['N']	[14]
15	tapping	I-SEN_A	['N']	[15]
16	fmri	B-DAD	['DAD_rsDAD_A']	[57]
17	data	O	['N']	[17]
18	-lrb-	O	['N']	[18]
19	of	O	['N']	[19]
20	both	O	['N']	[20]
21	hands	O	['N']	[21]
22	-rrb-	O	['N']	[22]
23	with	O	['N']	[23]
24	different	O	['N']	[24]
25	spatial	O	['N']	[25]
26	resolutions	O	['N']	[26]
27	-lrb-	O	['N']	[27]
28	2	O	['N']	[28]
29	×	O	['N']	[29]
30	2	O	['N']	[30]
31	×	O	['N']	[31]
32	3	O	['N']	[32]
33	mm3	O	['N']	[33]
34	,	O	['N']	[34]
35	and	O	['N']	[35]
36	1.8	O	['N']	[36]
37	×	O	['N']	[37]
38	1.8	O	['N']	[38]
39	×	O	['N']	[39]
40	1.8	O	['N']	[40]
41	mm3	O	['N']	[41]
42	-rrb-	O	['N']	[42]
43	were	O	['N']	[43]
44	acquired	B-Acquisition	['N']	[44]
45	from	O	['N']	[45]
46	two	O	['N']	[46]
47	healthy	O	['N']	[47]
48	volunteers	O	['N']	[48]
49	using	B-Acquisition	['Acquisition_rsDAD', 'Acquisition_rsDAD']	[16, 8]
50	a	O	['N']	[50]
51	2-band	O	['N']	[51]
52	and	O	['N']	[52]
53	2-shot	O	['N']	[53]
54	interleaved	O	['N']	[54]
55	epi	O	['N']	[55]
56	pulse	B-DAD_A	['N']	[56]
57	sequence	I-DAD_A	['N']	[57]
58	-lrb-	O	['N']	[58]
59	as	O	['N']	[59]
60	shown	O	['N']	[60]
61	in	O	['N']	[61]
62	Fig.	O	['N']	[62]
63	1	O	['N']	[63]
64	-rrb-	O	['N']	[64]
65	with	O	['N']	[65]
66	a	O	['N']	[66]
67	nova	O	['N']	[67]
68	32-channel	O	['N']	[68]
69	phase	O	['N']	[69]
70	array	O	['N']	[70]
71	rf	O	['N']	[71]
72	coil	O	['N']	[72]
73	.	O	['N']	[73]
#doc 94727
0	heterogeneity	O	['N']	[0]
1	across	O	['N']	[1]
2	patients	B-SUB	['SUB_rsSUB_A']	[7]
3	'	O	['N']	[3]
4	electro-clinical	O	['N']	[4]
5	features	O	['N']	[5]
6	and	O	['N']	[6]
7	age	B-SUB_A	['N']	[7]
8	was	O	['N']	[8]
9	present	O	['N']	[9]
10	in	O	['N']	[10]
11	the	O	['N']	[11]
12	selected	O	['N']	[12]
13	population	O	['N']	[13]
14	.	O	['N']	[14]
#doc 78348
0	the	O	['N']	[0]
1	activation	B-was_Started_By	['was_Started_By_rsBRI', 'was_Started_By_rsCOG', 'was_Started_By_rsCOG', 'was_Started_By_rsTSK']	[4, 24, 12, 29]
2	of	O	['N']	[2]
3	the	O	['N']	[3]
4	insula	B-BRI	['N']	[4]
5	might	O	['N']	[5]
6	be	O	['N']	[6]
7	associated	B-was_Associated_With	['N']	[7]
8	with	O	['N']	[8]
9	the	O	['N']	[9]
10	slight	O	['N']	[10]
11	negative	B-COG	['N']	[11]
12	emotion	I-COG	['N']	[12]
13	evoked	B-was_Associated_With	['was_Associated_With_rsBRI', 'was_Associated_With_rsCOG', 'was_Associated_With_rsCOG', 'was_Associated_With_rsTSK']	[4, 24, 12, 29]
14	by	O	['N']	[14]
15	the	O	['N']	[15]
16	nf	O	['N']	[16]
17	conditions	O	['N']	[17]
18	-lrb-	O	['N']	[18]
19	i.e.	O	['N']	[19]
20	failure	O	['N']	[20]
21	in	O	['N']	[21]
22	finding	B-Parameter_Analysis	['N']	[22]
23	the	O	['N']	[23]
24	rule	B-COG	['N']	[24]
25	-rrb-	O	['N']	[25]
26	in	O	['N']	[26]
27	the	O	['N']	[27]
28	present	O	['N']	[28]
29	task	B-TSK	['N']	[29]
30	.	O	['N']	[30]
#doc 61966
0	results	O	['N']	[0]
1	twelve	O	['N']	[1]
2	nmosd	O	['N']	[2]
3	patients	B-SUB	['SUB_rsSUB_A']	[16]
4	-lrb-	O	['N']	[4]
5	six	O	['N']	[5]
6	males	O	['N']	[6]
7	and	O	['N']	[7]
8	six	O	['N']	[8]
9	females	O	['N']	[9]
10	-rrb-	O	['N']	[10]
11	were	O	['N']	[11]
12	included	O	['N']	[12]
13	with	O	['N']	[13]
14	a	O	['N']	[14]
15	mean	O	['N']	[15]
16	age	B-SUB_A	['N']	[16]
17	of	O	['N']	[17]
18	45.6	O	['N']	[18]
19	years	O	['N']	[19]
20	-lrb-	O	['N']	[20]
21	range	O	['N']	[21]
22	,	O	['N']	[22]
23	25	O	['N']	[23]
24	--	O	['N']	[24]
25	66	O	['N']	[25]
26	years	O	['N']	[26]
27	-rrb-	O	['N']	[27]
28	,	O	['N']	[28]
29	a	O	['N']	[29]
30	mean	O	['N']	[30]
31	disease	O	['N']	[31]
32	duration	O	['N']	[32]
33	of	O	['N']	[33]
34	10.5	O	['N']	[34]
35	years	O	['N']	[35]
36	,	O	['N']	[36]
37	a	O	['N']	[37]
38	mean	O	['N']	[38]
39	edss	O	['N']	[39]
40	of	O	['N']	[40]
41	3.5	O	['N']	[41]
42	,	O	['N']	[42]
43	and	O	['N']	[43]
44	seven	O	['N']	[44]
45	patients	B-SUB	['SUB_rsSUB_A']	[16]
46	had	O	['N']	[46]
47	anti-AQP4	O	['N']	[47]
48	antibodies	O	['N']	[48]
49	-lrb-	O	['N']	[49]
50	table	B-RLT	['N']	[50]
51	1	O	['N']	[51]
52	-rrb-	O	['N']	[52]
53	.	O	['N']	[53]
#doc 94735
0	finally	O	['N']	[0]
1	,	O	['N']	[1]
2	the	O	['N']	[2]
3	potential	O	['N']	[3]
4	variability	O	['N']	[4]
5	due	O	['N']	[5]
6	to	O	['N']	[6]
7	the	O	['N']	[7]
8	patients	B-SUB	['SUB_rsSUB_A', 'SUB_rsSUB_A']	[10, 15]
9	'	O	['N']	[9]
10	age	B-SUB_A	['N']	[10]
11	was	O	['N']	[11]
12	addressed	O	['N']	[12]
13	including	O	['N']	[13]
14	the	O	['N']	[14]
15	age	B-SUB_A	['N']	[15]
16	as	O	['N']	[16]
17	covariate	O	['N']	[17]
18	in	O	['N']	[18]
19	second-level	O	['N']	[19]
20	fmri	B-DAD	['N']	[20]
21	analyses	B-Parameter_Analysis	['N']	[21]
22	.	O	['N']	[22]
#doc 94734
0	this	O	['N']	[0]
1	means	O	['N']	[1]
2	that	O	['N']	[2]
3	the	O	['N']	[3]
4	eeg	B-DAD	['N']	[4]
5	and	O	['N']	[5]
6	related	O	['N']	[6]
7	bold	O	['N']	[7]
8	dynamics	O	['N']	[8]
9	of	O	['N']	[9]
10	the	O	['N']	[10]
11	investigated	B-Acquisition	['Acquisition_rsDAD', 'Acquisition_rsSUB']	[4, 12]
12	patients	B-SUB	['N']	[12]
13	are	O	['N']	[13]
14	representative	O	['N']	[14]
15	of	O	['N']	[15]
16	the	O	['N']	[16]
17	idiopathic	O	['N']	[17]
18	`	O	['N']	[18]
19	generalized	O	['N']	[19]
20	'	O	['N']	[20]
21	epilepsies	O	['N']	[21]
22	.	O	['N']	[22]
#doc 78354
0	accordingly	O	['N']	[0]
1	,	O	['N']	[1]
2	it	O	['N']	[2]
3	can	O	['N']	[3]
4	be	O	['N']	[4]
5	speculated	O	['N']	[5]
6	that	O	['N']	[6]
7	the	O	['N']	[7]
8	activation	B-was_Started_By	['was_Started_By_rsCOG', 'was_Started_By_rsBRI']	[25, 11]
9	of	O	['N']	[9]
10	the	O	['N']	[10]
11	insula	B-BRI	['N']	[11]
12	is	O	['N']	[12]
13	not	O	['N']	[13]
14	related	O	['N']	[14]
15	to	O	['N']	[15]
16	the	O	['N']	[16]
17	informative	O	['N']	[17]
18	value	O	['N']	[18]
19	of	O	['N']	[19]
20	nf	O	['N']	[20]
21	,	O	['N']	[21]
22	but	O	['N']	[22]
23	to	O	['N']	[23]
24	the	O	['N']	[24]
25	emotional	B-COG	['N']	[25]
26	experience	O	['N']	[26]
27	evoked	B-was_Associated_With	['was_Associated_With_rsCOG', 'was_Associated_With_rsBRI']	[25, 11]
28	by	O	['N']	[28]
29	the	O	['N']	[29]
30	valence	O	['N']	[30]
31	of	O	['N']	[31]
32	nf	O	['N']	[32]
33	.	O	['N']	[33]
#doc 78357
0	the	O	['N']	[0]
1	activation	B-was_Started_By	['was_Started_By_rsBRI', 'was_Started_By_rsCOG', 'was_Started_By_rsCOG']	[4, 22, 14]
2	of	O	['N']	[2]
3	the	O	['N']	[3]
4	insula	B-BRI	['N']	[4]
5	may	O	['N']	[5]
6	reflect	B-was_Associated_With	['was_Associated_With_rsBRI', 'was_Associated_With_rsCOG', 'was_Associated_With_rsCOG']	[4, 22, 14]
7	the	O	['N']	[7]
8	valence	O	['N']	[8]
9	of	O	['N']	[9]
10	nf	O	['N']	[10]
11	related	O	['N']	[11]
12	to	O	['N']	[12]
13	the	O	['N']	[13]
14	emotional	B-COG	['N']	[14]
15	experience	O	['N']	[15]
16	that	O	['N']	[16]
17	occurred	O	['N']	[17]
18	after	O	['N']	[18]
19	the	O	['N']	[19]
20	failure	O	['N']	[20]
21	of	O	['N']	[21]
22	rule	B-COG	['N']	[22]
23	acquisition	O	['N']	[23]
24	.	O	['N']	[24]
#doc 111125
0	discussion	O	['N']	[0]
1	our	O	['N']	[1]
2	results	O	['N']	[2]
3	indicate	B-Parameter_Analysis	['N']	[3]
4	that	O	['N']	[4]
5	the	O	['N']	[5]
6	representations	O	['N']	[6]
7	of	O	['N']	[7]
8	the	O	['N']	[8]
9	meaning	O	['N']	[9]
10	of	O	['N']	[10]
11	environmental	O	['N']	[11]
12	sounds	B-SEN_A	['N']	[12]
13	are	O	['N']	[13]
14	already	O	['N']	[14]
15	present	O	['N']	[15]
16	at	O	['N']	[16]
17	the	O	['N']	[17]
18	level	O	['N']	[18]
19	of	O	['N']	[19]
20	early-stage	O	['N']	[20]
21	auditory	B-SEN	['SEN_rsSEN_A']	[12]
22	areas	O	['N']	[22]
23	.	O	['N']	[23]
#doc 111129
0	https:\/\/doi.org\/10.1371\/journal.pone.0124072.g006	O	['N']	[0]
1	semantic	O	['N']	[1]
2	coding	O	['N']	[2]
3	in	O	['N']	[3]
4	the	O	['N']	[4]
5	ventral	O	['N']	[5]
6	auditory	B-SEN	['SEN_rsSEN_A']	[21]
7	stream	O	['N']	[7]
8	occurs	O	['N']	[8]
9	outside	O	['N']	[9]
10	pp	O	['N']	[10]
11	belt	O	['N']	[11]
12	areas	O	['N']	[12]
13	our	O	['N']	[13]
14	results	O	['N']	[14]
15	showed	B-Parameter_Analysis	['N']	[15]
16	that	O	['N']	[16]
17	the	O	['N']	[17]
18	meaning	O	['N']	[18]
19	of	O	['N']	[19]
20	environmental	O	['N']	[20]
21	sounds	B-SEN_A	['N']	[21]
22	is	O	['N']	[22]
23	encoded	O	['N']	[23]
24	at	O	['N']	[24]
25	the	O	['N']	[25]
26	level	O	['N']	[26]
27	of	O	['N']	[27]
28	early-stage	O	['N']	[28]
29	auditory	B-SEN	['SEN_rsSEN_A']	[21]
30	areas	O	['N']	[30]
31	within	O	['N']	[31]
32	the	O	['N']	[32]
33	pt	O	['N']	[33]
34	,	O	['N']	[34]
35	but	O	['N']	[35]
36	not	O	['N']	[36]
37	within	O	['N']	[37]
38	the	O	['N']	[38]
39	belt	O	['N']	[39]
40	areas	O	['N']	[40]
41	on	O	['N']	[41]
42	the	O	['N']	[42]
43	pp	O	['N']	[43]
44	.	O	['N']	[44]
#doc 111128
0	interestingly	O	['N']	[0]
1	,	O	['N']	[1]
2	the	O	['N']	[2]
3	putative	O	['N']	[3]
4	belt	O	['N']	[4]
5	areas	O	['N']	[5]
6	on	O	['N']	[6]
7	the	O	['N']	[7]
8	pp	O	['N']	[8]
9	,	O	['N']	[9]
10	often	O	['N']	[10]
11	associated	B-was_Associated_With	['N']	[11]
12	with	O	['N']	[12]
13	the	O	['N']	[13]
14	ventral	O	['N']	[14]
15	auditory	B-SEN	['SEN_rsSEN_A']	[27]
16	pathway	O	['N']	[16]
17	,	O	['N']	[17]
18	do	O	['N']	[18]
19	not	O	['N']	[19]
20	appear	B-Parameter_Analysis	['N']	[20]
21	to	O	['N']	[21]
22	encode	O	['N']	[22]
23	the	O	['N']	[23]
24	meaning	O	['N']	[24]
25	of	O	['N']	[25]
26	environmental	O	['N']	[26]
27	sounds	B-SEN_A	['N']	[27]
28	,	O	['N']	[28]
29	whereas	O	['N']	[29]
30	the	O	['N']	[30]
31	primary	O	['N']	[31]
32	cortex	O	['N']	[32]
33	and	O	['N']	[33]
34	the	O	['N']	[34]
35	belt	O	['N']	[35]
36	areas	O	['N']	[36]
37	on	O	['N']	[37]
38	the	O	['N']	[38]
39	medial	O	['N']	[39]
40	part	O	['N']	[40]
41	of	O	['N']	[41]
42	the	O	['N']	[42]
43	pt	O	['N']	[43]
44	do	O	['N']	[44]
45	so	O	['N']	[45]
46	.	O	['N']	[46]
#doc 29210
0	the	O	['N']	[0]
1	remaining	O	['N']	[1]
2	13	O	['N']	[2]
3	subjects	O	['N']	[3]
4	-lrb-	O	['N']	[4]
5	m	O	['N']	[5]
6	age	B-SUB_A	['N']	[6]
7	=	O	['N']	[7]
8	27.4	O	['N']	[8]
9	,	O	['N']	[9]
10	sd	O	['N']	[10]
11	=	O	['N']	[11]
12	3.6	O	['N']	[12]
13	,	O	['N']	[13]
14	7	O	['N']	[14]
15	female	B-SUB	['SUB_rsSUB_A']	[6]
16	-rrb-	O	['N']	[16]
17	who	O	['N']	[17]
18	met	O	['N']	[18]
19	the	O	['N']	[19]
20	inclusion	O	['N']	[20]
21	criteria	O	['N']	[21]
22	and	O	['N']	[22]
23	completed	B-Experiment	['Experiment_rsSUB']	[15]
24	the	O	['N']	[24]
25	study	O	['N']	[25]
26	were	O	['N']	[26]
27	thus	O	['N']	[27]
28	included	O	['N']	[28]
29	in	O	['N']	[29]
30	the	O	['N']	[30]
31	final	O	['N']	[31]
32	data	O	['N']	[32]
33	analyses	B-Parameter_Analysis	['N']	[33]
34	.	O	['N']	[34]
#doc 111131
0	seminal	O	['N']	[0]
1	studies	O	['N']	[1]
2	have	O	['N']	[2]
3	shown	O	['N']	[3]
4	that	O	['N']	[4]
5	the	O	['N']	[5]
6	ventral	O	['N']	[6]
7	auditory	B-SEN	['N']	[7]
8	stream	O	['N']	[8]
9	is	O	['N']	[9]
10	dedicated	O	['N']	[10]
11	to	O	['N']	[11]
12	the	O	['N']	[12]
13	identification	O	['N']	[13]
14	of	O	['N']	[14]
15	sound	O	['N']	[15]
16	sources	O	['N']	[16]
17	and	O	['N']	[17]
18	that	O	['N']	[18]
19	it	O	['N']	[19]
20	processes	B-Experiment	['Experiment_rsSEN']	[7]
21	sound-to-meaning	O	['N']	[21]
22	in	O	['N']	[22]
23	a	O	['N']	[23]
24	hierarchically	O	['N']	[24]
25	organized	O	['N']	[25]
26	fashion	O	['N']	[26]
27	.	O	['N']	[27]
#doc 12831
0	all	O	['N']	[0]
1	subsequent	O	['N']	[1]
2	analyzes	B-Parameter_Analysis	['N']	[2]
3	were	O	['N']	[3]
4	performed	B-Experiment	['Experiment_rsSEN']	[27]
5	with	O	['N']	[5]
6	brainvoyager	O	['N']	[6]
7	in	O	['N']	[7]
8	combination	O	['N']	[8]
9	with	O	['N']	[9]
10	custom	O	['N']	[10]
11	matlab	O	['N']	[11]
12	routines	O	['N']	[12]
13	-lrb-	O	['N']	[13]
14	matlab	O	['N']	[14]
15	8.3	O	['N']	[15]
16	,	O	['N']	[16]
17	mathworks	O	['N']	[17]
18	,	O	['N']	[18]
19	natick	O	['N']	[19]
20	,	O	['N']	[20]
21	ma	O	['N']	[21]
22	,	O	['N']	[22]
23	usa	O	['N']	[23]
24	-rrb-	O	['N']	[24]
25	stimuli	O	['N']	[25]
26	the	O	['N']	[26]
27	visual	B-SEN	['N']	[27]
28	stimuli	O	['N']	[28]
29	were	O	['N']	[29]
30	presented	O	['N']	[30]
31	with	O	['N']	[31]
32	a	O	['N']	[32]
33	projector	O	['N']	[33]
34	that	O	['N']	[34]
35	extended	O	['N']	[35]
36	the	O	['N']	[36]
37	image	O	['N']	[37]
38	into	O	['N']	[38]
39	the	O	['N']	[39]
40	magnet	O	['N']	[40]
41	by	O	['N']	[41]
42	using	B-Acquisition	['N']	[42]
43	fiber-optic	O	['N']	[43]
44	bundles	O	['N']	[44]
45	for	O	['N']	[45]
46	each	O	['N']	[46]
47	eye	O	['N']	[47]
48	-lrb-	O	['N']	[48]
49	silent	O	['N']	[49]
50	vision	O	['N']	[50]
51	,	O	['N']	[51]
52	avotec	O	['N']	[52]
53	,	O	['N']	[53]
54	stuart	O	['N']	[54]
55	,	O	['N']	[55]
56	fl	O	['N']	[56]
57	,	O	['N']	[57]
58	usa	O	['N']	[58]
59	,	O	['N']	[59]
60	see	O	['N']	[60]
61	-lrb-	O	['N']	[61]
62	30	O	['N']	[62]
63	-rrb-	O	['N']	[63]
64	-rrb-	O	['N']	[64]
65	.	O	['N']	[65]
#doc 29233
0	the	O	['N']	[0]
1	session	O	['N']	[1]
2	began	O	['N']	[2]
3	with	O	['N']	[3]
4	a	O	['N']	[4]
5	pre-training	O	['N']	[5]
6	phase	O	['N']	[6]
7	where	O	['N']	[7]
8	subjects	O	['N']	[8]
9	were	O	['N']	[9]
10	not	O	['N']	[10]
11	scanned	O	['N']	[11]
12	and	O	['N']	[12]
13	instructed	B-Experiment	['Experiment_rsSEN', 'Experiment_rsSEN']	[25, 15]
14	to	O	['N']	[14]
15	press	B-SEN	['N']	[15]
16	all	O	['N']	[16]
17	four	O	['N']	[17]
18	keys	O	['N']	[18]
19	simultaneously	O	['N']	[19]
20	following	O	['N']	[20]
21	the	O	['N']	[21]
22	rhythm	B-COG	['N']	[22]
23	of	O	['N']	[23]
24	an	O	['N']	[24]
25	auditory	B-SEN	['N']	[25]
26	tone	O	['N']	[26]
27	-lrb-	O	['N']	[27]
28	presented	O	['N']	[28]
29	monotonically	O	['N']	[29]
30	at	O	['N']	[30]
31	3	O	['N']	[31]
32	hz	O	['N']	[32]
33	-rrb-	O	['N']	[33]
34	as	O	['N']	[34]
35	long	O	['N']	[35]
36	as	O	['N']	[36]
37	a	O	['N']	[37]
38	green	O	['N']	[38]
39	cross	O	['N']	[39]
40	was	O	['N']	[40]
41	displayed	B-Parameter_Analysis	['N']	[41]
42	on	O	['N']	[42]
43	the	O	['N']	[43]
44	screen	O	['N']	[44]
45	.	O	['N']	[45]
#doc 127544
0	6	O	['N']	[0]
1	--	O	['N']	[1]
2	8	O	['N']	[2]
3	indicate	B-Parameter_Analysis	['N']	[3]
4	that	O	['N']	[4]
5	the	O	['N']	[5]
6	quality	O	['N']	[6]
7	of	O	['N']	[7]
8	high-throughput	O	['N']	[8]
9	and	O	['N']	[9]
10	high-resolution	O	['N']	[10]
11	fmri	B-DAD	['DAD_rsDAD_A']	[20]
12	,	O	['N']	[12]
13	acquired	B-Acquisition	['Acquisition_rsDAD']	[11]
14	with	O	['N']	[14]
15	the	O	['N']	[15]
16	multi-band	O	['N']	[16]
17	interleaved	O	['N']	[17]
18	epi	O	['N']	[18]
[truncated: 60,411 more rows]
