# Supplementary material for: AT-NeuroEAE: A Joint Extraction Model of Events With Attributes for Research Sharing-Oriented Neuroimaging Provenance Construction
Source: Front Neurosci. 2022 Mar 7;15:739535. doi: 10.3389/fnins.2021.739535 (PMC8936590; doi:10.3389/fnins.2021.739535)
Supplement: Supplementary file 1 [file Data_Sheet_1.ZIP › dataset/data.txt]

#doc 16384
0	at	O	['N']	[0]
1	the	O	['N']	[1]
2	neural	O	['N']	[2]
3	level	O	['N']	[3]
4	,	O	['N']	[4]
5	this	O	['N']	[5]
6	maintenance	O	['N']	[6]
7	stage	O	['N']	[7]
8	broadly	O	['N']	[8]
9	activated	B-was_Started_By	['was_Started_By_rsBRI', 'was_Started_By_rsBRI', 'was_Started_By_rsCOG', 'was_Started_By_rsBRI']	[19, 27, 12, 31]
10	the	O	['N']	[10]
11	left-hemisphere	O	['N']	[11]
12	language	B-COG	['N']	[12]
13	network	O	['N']	[13]
14	,	O	['N']	[14]
15	including	O	['N']	[15]
16	the	O	['N']	[16]
17	inferior	B-BRI	['N']	[17]
18	frontal	I-BRI	['N']	[18]
19	gyrus	I-BRI	['N']	[19]
20	,	O	['N']	[20]
21	supplementary	O	['N']	[21]
22	motor	O	['N']	[22]
23	area	O	['N']	[23]
24	,	O	['N']	[24]
25	superior	B-BRI	['N']	[25]
26	temporal	I-BRI	['N']	[26]
27	gyrus	I-BRI	['N']	[27]
28	and	O	['N']	[28]
29	inferior	B-BRI	['N']	[29]
30	parietal	I-BRI	['N']	[30]
31	lobule	I-BRI	['N']	[31]
32	,	O	['N']	[32]
33	for	O	['N']	[33]
34	both	O	['N']	[34]
35	letter	O	['N']	[35]
36	and	O	['N']	[36]
37	fingerspelling	O	['N']	[37]
38	conditions	O	['N']	[38]
39	.	O	['N']	[39]
#doc 32771
0	for	O	['N']	[0]
1	the	O	['N']	[1]
2	recognition	B-COG	['N']	[2]
3	part	O	['N']	[3]
4	,	O	['N']	[4]
5	all	O	['N']	[5]
6	pictures	B-SEN_A	['N']	[6]
7	from	O	['N']	[7]
8	the	O	['N']	[8]
9	learning	O	['N']	[9]
10	phase	O	['N']	[10]
11	were	O	['N']	[11]
12	shown	O	['N']	[12]
13	and	O	['N']	[13]
14	participants	O	['N']	[14]
15	were	O	['N']	[15]
16	asked	O	['N']	[16]
17	to	O	['N']	[17]
18	indicate	B-Parameter_Analysis	['N']	[18]
19	with	O	['N']	[19]
20	a	O	['N']	[20]
21	button	O	['N']	[21]
22	press	B-SEN	['SEN_rsSEN_A', 'SEN_rsSEN_A']	[6, 31]
23	whether	O	['N']	[23]
24	they	O	['N']	[24]
25	had	O	['N']	[25]
26	seen	O	['N']	[26]
27	the	O	['N']	[27]
28	same	O	['N']	[28]
29	combination	O	['N']	[29]
30	of	O	['N']	[30]
31	pictures	B-SEN_A	['N']	[31]
32	before	O	['N']	[32]
33	.	O	['N']	[33]
#doc 81929
0	these	O	['N']	[0]
1	methods	O	['N']	[1]
2	produce	B-Parameter_Analysis	['Parameter_Analysis_rsRLT', 'Parameter_Analysis_rsPBA']	[4, 6]
3	spatial	O	['N']	[3]
4	maps	B-RLT	['N']	[4]
5	of	O	['N']	[5]
6	voxels	B-PBA	['N']	[6]
7	with	O	['N']	[7]
8	similar	O	['N']	[8]
9	dynamics	O	['N']	[9]
10	.	O	['N']	[10]
#doc 49161
0	results	O	['N']	[0]
1	functional	O	['N']	[1]
2	imaging	O	['N']	[2]
3	data	O	['N']	[3]
4	fmri	B-DAD	['N']	[4]
5	results	O	['N']	[5]
6	revealed	B-Parameter_Analysis	['Parameter_Analysis_rsPBA']	[96]
7	increased	B-was_Associated_With	['was_Associated_With_rsBRI', 'was_Associated_With_rsBRI', 'was_Associated_With_rsBRI', 'was_Associated_With_rsBRI', 'was_Associated_With_rsBRI', 'was_Associated_With_rsBRI', 'was_Associated_With_rsCOG', 'was_Associated_With_rsBRI']	[33, 49, 81, 36, 84, 40, 12, 79]
8	bold	O	['N']	[8]
9	signal	O	['N']	[9]
10	during	O	['N']	[10]
11	the	O	['N']	[11]
12	perception	B-COG	['N']	[12]
13	of	O	['N']	[13]
14	crying	O	['N']	[14]
15	infants	B-SUB	['N']	[15]
16	-rrb-	O	['N']	[16]
17	baseline	O	['N']	[17]
18	-lrb-	O	['N']	[18]
19	i.e.	O	['N']	[19]
20	,	O	['N']	[20]
21	when	O	['N']	[21]
22	subjects	O	['N']	[22]
23	passively	O	['N']	[23]
24	viewed	O	['N']	[24]
25	a	O	['N']	[25]
26	fixation	O	['N']	[26]
27	cross	O	['N']	[27]
28	-rrb-	O	['N']	[28]
29	in	O	['N']	[29]
30	the	O	['N']	[30]
31	heschl	O	['N']	[31]
32	's	O	['N']	[32]
33	gyrus	B-BRI	['N']	[33]
34	,	O	['N']	[34]
35	visual	B-BRI	['N']	[35]
36	cortex	I-BRI	['N']	[36]
37	,	O	['N']	[37]
38	superior	B-BRI	['N']	[38]
39	temporal	I-BRI	['N']	[39]
40	gyrus	I-BRI	['N']	[40]
41	-lrb-	O	['N']	[41]
42	stg	O	['N']	[42]
43	-rrb-	O	['N']	[43]
44	,	O	['N']	[44]
45	insular	O	['N']	[45]
46	cortex	O	['N']	[46]
47	,	O	['N']	[47]
48	fusiform	B-BRI	['N']	[48]
49	gyrus	I-BRI	['N']	[49]
50	,	O	['N']	[50]
51	temporal	O	['N']	[51]
52	pole	O	['N']	[52]
53	,	O	['N']	[53]
54	inferior	O	['N']	[54]
55	frontal	O	['N']	[55]
56	cortex	O	['N']	[56]
57	-lrb-	O	['N']	[57]
58	including	O	['N']	[58]
59	broca	O	['N']	[59]
60	's	O	['N']	[60]
61	area	O	['N']	[61]
62	and	O	['N']	[62]
63	broca	O	['N']	[63]
64	's	O	['N']	[64]
65	homolog	O	['N']	[65]
66	on	O	['N']	[66]
67	the	O	['N']	[67]
68	right	O	['N']	[68]
69	hemisphere	O	['N']	[69]
70	-rrb-	O	['N']	[70]
71	,	O	['N']	[71]
72	supplementary	O	['N']	[72]
73	motor	O	['N']	[73]
74	area	O	['N']	[74]
75	-lrb-	O	['N']	[75]
76	sma	O	['N']	[76]
77	-rrb-	O	['N']	[77]
78	,	O	['N']	[78]
79	cerebellum	B-BRI	['N']	[79]
80	,	O	['N']	[80]
81	amygdala	B-BRI	['N']	[81]
82	,	O	['N']	[82]
83	and	O	['N']	[83]
84	hippocampus	B-BRI	['N']	[84]
85	-lrb-	O	['N']	[85]
86	p	O	['N']	[86]
87	-lrb-	O	['N']	[87]
88	0.05	O	['N']	[88]
89	,	O	['N']	[89]
90	fwe	O	['N']	[90]
91	corrected	O	['N']	[91]
92	,	O	['N']	[92]
93	clustersize	O	['N']	[93]
94	≥	O	['N']	[94]
95	15	O	['N']	[95]
96	voxels	B-PBA	['N']	[96]
97	-rrb-	O	['N']	[97]
98	.	O	['N']	[98]
#doc 131081
0	between-group	O	['N']	[0]
1	comparisons	O	['N']	[1]
2	in	O	['N']	[2]
3	terms	O	['N']	[3]
4	of	O	['N']	[4]
5	age	B-SUB_A	['N']	[5]
6	at	O	['N']	[6]
7	assessment	O	['N']	[7]
8	,	O	['N']	[8]
9	neonatal	O	['N']	[9]
10	,	O	['N']	[10]
11	neuropsychological	O	['N']	[11]
12	-lrb-	O	['N']	[12]
13	43	O	['N']	[13]
14	-rrb-	O	['N']	[14]
15	and	O	['N']	[15]
16	on-line	O	['N']	[16]
17	behavioural	O	['N']	[17]
18	data	O	['N']	[18]
19	were	O	['N']	[19]
20	performed	B-Experiment	['Experiment_rsSUB']	[35]
21	using	B-Acquisition	['Acquisition_rsSUB']	[35]
22	one-way	O	['N']	[22]
23	univariate	O	['N']	[23]
24	anova	B-TOL	['N']	[24]
25	for	O	['N']	[25]
26	comparison	O	['N']	[26]
27	of	O	['N']	[27]
28	3	O	['N']	[28]
29	or	O	['N']	[29]
30	more	O	['N']	[30]
31	groups	O	['N']	[31]
32	,	O	['N']	[32]
33	or	O	['N']	[33]
34	a	O	['N']	[34]
35	student	B-SUB	['SUB_rsSUB_A']	[5]
36	's	O	['N']	[36]
37	t	O	['N']	[37]
38	test	O	['N']	[38]
39	or	O	['N']	[39]
40	a	O	['N']	[40]
41	mann-whitney	O	['N']	[41]
42	test	O	['N']	[42]
43	,	O	['N']	[43]
44	according	O	['N']	[44]
45	to	O	['N']	[45]
46	data	O	['N']	[46]
47	distribution	O	['N']	[47]
48	,	O	['N']	[48]
49	for	O	['N']	[49]
50	comparisons	O	['N']	[50]
51	of	O	['N']	[51]
52	2	O	['N']	[52]
53	groups	O	['N']	[53]
54	.	O	['N']	[54]
#doc 49165
0	https:\/\/doi.org\/10.1371\/journal.pone.0161181.t001	O	['N']	[0]
1	significant	O	['N']	[1]
2	fmri	B-DAD	['N']	[2]
3	bold	O	['N']	[3]
4	signal	O	['N']	[4]
5	decrements	O	['N']	[5]
6	during	O	['N']	[6]
7	crying	O	['N']	[7]
8	infant	B-SUB	['N']	[8]
9	presentations	O	['N']	[9]
10	-lrb-	O	['N']	[10]
11	35	O	['N']	[11]
12	min	O	['N']	[12]
13	-rrb-	O	['N']	[13]
14	were	O	['N']	[14]
15	found	B-Parameter_Analysis	['Parameter_Analysis_rsPBA']	[68]
16	in	O	['N']	[16]
17	the	O	['N']	[17]
18	fusiform	B-BRI	['N']	[18]
19	gyrus	I-BRI	['N']	[19]
20	,	O	['N']	[20]
21	middle	B-BRI	['N']	[21]
22	temporal	I-BRI	['N']	[22]
23	gyrus	I-BRI	['N']	[23]
24	,	O	['N']	[24]
25	superior	B-BRI	['N']	[25]
26	temporal	I-BRI	['N']	[26]
27	gyrus	I-BRI	['N']	[27]
28	-lrb-	O	['N']	[28]
29	TE3	O	['N']	[29]
30	-lrb-	O	['N']	[30]
31	40	O	['N']	[31]
32	-rrb-	O	['N']	[32]
33	-rrb-	O	['N']	[33]
34	,	O	['N']	[34]
35	broca	O	['N']	[35]
36	's	O	['N']	[36]
37	homolog	O	['N']	[37]
38	on	O	['N']	[38]
39	the	O	['N']	[39]
40	right	O	['N']	[40]
41	hemisphere	O	['N']	[41]
42	-lrb-	O	['N']	[42]
43	ba	B-BRI	['N']	[43]
44	45	I-BRI	['N']	[44]
45	-rrb-	O	['N']	[45]
46	,	O	['N']	[46]
47	the	O	['N']	[47]
48	-lrb-	O	['N']	[48]
49	laterobasal	O	['N']	[49]
50	-rrb-	O	['N']	[50]
51	amygdala	B-BRI	['N']	[51]
52	,	O	['N']	[52]
53	hippocampus	B-BRI	['N']	[53]
54	,	O	['N']	[54]
55	and	O	['N']	[55]
56	cerebellum	B-BRI	['N']	[56]
57	-lrb-	O	['N']	[57]
58	p	O	['N']	[58]
59	-lrb-	O	['N']	[59]
60	0.05	O	['N']	[60]
61	,	O	['N']	[61]
62	fwe	O	['N']	[62]
63	corrected	O	['N']	[63]
64	,	O	['N']	[64]
65	clustersize	O	['N']	[65]
66	≥	O	['N']	[66]
67	15	O	['N']	[67]
68	voxels	B-PBA	['N']	[68]
69	,	O	['N']	[69]
70	see	O	['N']	[70]
71	fig	O	['N']	[71]
72	1	O	['N']	[72]
73	-rrb-	O	['N']	[73]
74	.	O	['N']	[74]
#doc 98319
0	the	O	['N']	[0]
1	OP\/Ins	O	['N']	[1]
2	is	O	['N']	[2]
3	the	O	['N']	[3]
4	junction	O	['N']	[4]
5	region	O	['N']	[5]
6	of	O	['N']	[6]
7	the	O	['N']	[7]
8	insula	B-BRI	['N']	[8]
9	and	O	['N']	[9]
10	operculum	O	['N']	[10]
11	areas	O	['N']	[11]
12	,	O	['N']	[12]
13	and	O	['N']	[13]
14	it	O	['N']	[14]
15	appears	B-Parameter_Analysis	['N']	[15]
16	to	O	['N']	[16]
17	play	O	['N']	[17]
18	a	O	['N']	[18]
19	key	O	['N']	[19]
20	role	O	['N']	[20]
21	in	O	['N']	[21]
22	the	O	['N']	[22]
23	integrative	O	['N']	[23]
24	process	B-Experiment	['Experiment_rsSEN']	[28]
25	between	O	['N']	[25]
26	motor	O	['N']	[26]
27	and	O	['N']	[27]
28	somatosensory	B-SEN	['N']	[28]
29	functions	O	['N']	[29]
30	-lrb-	O	['N']	[30]
31	27	O	['N']	[31]
32	-rrb-	O	['N']	[32]
33	.	O	['N']	[33]
#doc 65553
0	second	O	['N']	[0]
1	,	O	['N']	[1]
2	while	O	['N']	[2]
3	participant	O	['N']	[3]
4	groups	O	['N']	[4]
5	were	O	['N']	[5]
6	well-matched	O	['N']	[6]
7	with	B-Parameter_Analysis	['N']	[7]
8	regard	I-Parameter_Analysis	['N']	[8]
9	to	I-Parameter_Analysis	['N']	[9]
10	age	B-SUB_A	['N']	[10]
11	and	O	['N']	[11]
12	gender	B-SUB_A	['N']	[12]
13	,	O	['N']	[13]
14	they	O	['N']	[14]
15	were	O	['N']	[15]
16	not	O	['N']	[16]
17	matched	B-Parameter_Analysis	['N']	[17]
18	on	O	['N']	[18]
19	race	O	['N']	[19]
20	or	O	['N']	[20]
21	iq	O	['N']	[21]
22	,	O	['N']	[22]
23	which	O	['N']	[23]
24	may	O	['N']	[24]
25	have	O	['N']	[25]
26	contributed	B-Parameter_Analysis	['N']	[26]
27	to	I-Parameter_Analysis	['N']	[27]
28	observed	O	['N']	[28]
29	differences	O	['N']	[29]
30	between	O	['N']	[30]
31	schizophrenia	O	['N']	[31]
32	patients	B-SUB	['SUB_rsSUB_A', 'SUB_rsSUB_A']	[10, 12]
33	and	O	['N']	[33]
34	healthy	O	['N']	[34]
35	volunteers	O	['N']	[35]
36	.	O	['N']	[36]
#doc 114707
0	other	O	['N']	[0]
1	areas	O	['N']	[1]
2	activated	B-was_Started_By	['was_Started_By_rsBRI', 'was_Started_By_rsCOG', 'was_Started_By_rsCOG', 'was_Started_By_rsBRI', 'was_Started_By_rsBRI']	[20, 40, 10, 46, 15]
3	in	O	['N']	[3]
4	the	O	['N']	[4]
5	non-beautiful	O	['N']	[5]
6	condition	O	['N']	[6]
7	indicate	B-Parameter_Analysis	['N']	[7]
8	top-down	O	['N']	[8]
9	cognitive	B-COG	['N']	[9]
10	control	I-COG	['N']	[10]
11	-lrb-	O	['N']	[11]
12	right	O	['N']	[12]
13	superior	B-BRI	['N']	[13]
14	frontal	I-BRI	['N']	[14]
15	gyrus	I-BRI	['N']	[15]
16	and	O	['N']	[16]
17	left	O	['N']	[17]
18	inferior	B-BRI	['N']	[18]
19	frontal	I-BRI	['N']	[19]
20	gyrus	I-BRI	['N']	[20]
21	-rrb-	O	['N']	[21]
22	-lrb-	O	['N']	[22]
23	37	O	['N']	[23]
24	-rrb-	O	['N']	[24]
25	,	O	['N']	[25]
26	-lrb-	O	['N']	[26]
27	38	O	['N']	[27]
28	-rrb-	O	['N']	[28]
29	and	O	['N']	[29]
30	response	B-was_Associated_With	['N']	[30]
31	to	O	['N']	[31]
32	an	O	['N']	[32]
33	increase	B-was_Associated_With	['was_Associated_With_rsBRI', 'was_Associated_With_rsCOG', 'was_Associated_With_rsCOG', 'was_Associated_With_rsBRI', 'was_Associated_With_rsBRI']	[20, 40, 10, 46, 15]
34	in	O	['N']	[34]
35	executive	O	['N']	[35]
36	demand	O	['N']	[36]
37	in	O	['N']	[37]
38	the	O	['N']	[38]
39	working	B-COG	['N']	[39]
40	memory	I-COG	['N']	[40]
41	system	O	['N']	[41]
42	-lrb-	O	['N']	[42]
43	left	O	['N']	[43]
44	superior	B-BRI	['N']	[44]
45	frontal	I-BRI	['N']	[45]
46	gyrus	I-BRI	['N']	[46]
47	-rrb-	O	['N']	[47]
48	-lrb-	O	['N']	[48]
49	39	O	['N']	[49]
50	-rrb-	O	['N']	[50]
51	.	O	['N']	[51]
#doc 65563
0	in	O	['N']	[0]
1	summary	O	['N']	[1]
2	,	O	['N']	[2]
3	this	O	['N']	[3]
4	study	O	['N']	[4]
5	indicates	B-Parameter_Analysis	['N']	[5]
6	that	O	['N']	[6]
7	patients	B-SUB	['N']	[7]
8	with	O	['N']	[8]
9	schizophrenia	O	['N']	[9]
10	may	O	['N']	[10]
11	have	O	['N']	[11]
12	significant	O	['N']	[12]
13	fronto-limbic	O	['N']	[13]
14	abnormalities	O	['N']	[14]
15	when	O	['N']	[15]
16	completing	B-Experiment	['N']	[16]
17	a	O	['N']	[17]
18	task	B-TSK	['N']	[18]
19	that	O	['N']	[19]
20	requires	O	['N']	[20]
21	the	O	['N']	[21]
22	voluntary	O	['N']	[22]
23	attentional	O	['N']	[23]
24	control	O	['N']	[24]
25	of	O	['N']	[25]
26	emotional	B-COG	['N']	[26]
27	stimuli	O	['N']	[27]
28	,	O	['N']	[28]
29	with	O	['N']	[29]
30	significant	O	['N']	[30]
31	striatal	O	['N']	[31]
32	and	O	['N']	[32]
33	prefrontal	O	['N']	[33]
34	disengagement	O	['N']	[34]
35	during	O	['N']	[35]
36	the	O	['N']	[36]
37	regulation	O	['N']	[37]
38	of	O	['N']	[38]
39	negative	O	['N']	[39]
40	emotions	O	['N']	[40]
41	and	O	['N']	[41]
42	significant	O	['N']	[42]
43	hyperactivity	B-COG	['N']	[43]
44	in	O	['N']	[44]
45	these	O	['N']	[45]
46	same	O	['N']	[46]
47	regions	O	['N']	[47]
48	when	O	['N']	[48]
49	processing	B-Experiment	['Experiment_rsTSK', 'Experiment_rsSUB']	[18, 7]
50	positive	O	['N']	[50]
51	emotional	B-COG	['N']	[51]
52	information	O	['N']	[52]
53	.	O	['N']	[53]
#doc 131101
0	results	B-was_Associated_With	['N']	[0]
1	from	I-was_Associated_With	['N']	[1]
2	a	O	['N']	[2]
3	previous	O	['N']	[3]
4	fmri	B-DAD	['N']	[4]
5	investigation	O	['N']	[5]
6	from	O	['N']	[6]
7	our	O	['N']	[7]
8	group	O	['N']	[8]
9	using	B-Acquisition	['Acquisition_rsDAD', 'Acquisition_rsSUB']	[4, 43]
10	the	O	['N']	[10]
11	same	O	['N']	[11]
12	task	B-TSK	['N']	[12]
13	,	O	['N']	[13]
14	reported	O	['N']	[14]
15	increased	B-was_Associated_With	['N']	[15]
16	activation	B-was_Started_By	['N']	[16]
17	during	O	['N']	[17]
18	`	O	['N']	[18]
19	hard	O	['N']	[19]
20	'	O	['N']	[20]
21	letters	O	['N']	[21]
22	in	O	['N']	[22]
23	the	O	['N']	[23]
24	anterior	O	['N']	[24]
25	cingulate	B-BRI	['N']	[25]
26	gyrus	I-BRI	['N']	[26]
27	and	O	['N']	[27]
28	decreased	B-was_Associated_With	['was_Associated_With_rsBRI', 'was_Associated_With_rsTSK']	[26, 12]
29	activation	B-was_Started_By	['was_Started_By_rsBRI', 'was_Started_By_rsTSK']	[26, 12]
30	during	O	['N']	[30]
31	`	O	['N']	[31]
32	easy	O	['N']	[32]
33	'	O	['N']	[33]
34	letters	O	['N']	[34]
35	in	O	['N']	[35]
36	the	O	['N']	[36]
37	same	O	['N']	[37]
38	brain	O	['N']	[38]
39	region	O	['N']	[39]
40	in	O	['N']	[40]
41	vpt	O	['N']	[41]
42	young	O	['N']	[42]
43	adults	B-SUB	['N']	[43]
44	compared	B-Parameter_Analysis	['N']	[44]
45	to	O	['N']	[45]
46	controls	O	['N']	[46]
47	-lrb-	O	['N']	[47]
48	24	O	['N']	[48]
49	-rrb-	O	['N']	[49]
50	.	O	['N']	[50]
#doc 131106
0	increased	B-was_Associated_With	['N']	[0]
1	activation	B-was_Started_By	['was_Started_By_rsBRI', 'was_Started_By_rsCOG', 'was_Started_By_rsTSK']	[5, 27, 29]
2	of	O	['N']	[2]
3	the	O	['N']	[3]
4	caudate	B-BRI	['N']	[4]
5	nucleus	I-BRI	['N']	[5]
6	,	O	['N']	[6]
7	precentral	O	['N']	[7]
8	and	O	['N']	[8]
9	postcental	O	['N']	[9]
10	gyri	O	['N']	[10]
11	has	O	['N']	[11]
12	also	O	['N']	[12]
13	been	O	['N']	[13]
14	linked	B-was_Associated_With	['N']	[14]
15	to	O	['N']	[15]
16	increased	B-was_Associated_With	['was_Associated_With_rsBRI', 'was_Associated_With_rsCOG', 'was_Associated_With_rsTSK']	[5, 27, 29]
17	cognitive	O	['N']	[17]
18	demand	O	['N']	[18]
19	,	O	['N']	[19]
20	possibly	O	['N']	[20]
21	relating	O	['N']	[21]
22	to	O	['N']	[22]
23	executive	O	['N']	[23]
24	components	O	['N']	[24]
25	of	O	['N']	[25]
26	the	O	['N']	[26]
27	verbal	B-COG	['N']	[27]
28	fluency	B-TSK	['N']	[28]
29	task	I-TSK	['N']	[29]
30	-lrb-	O	['N']	[30]
31	15	O	['N']	[31]
32	-rrb-	O	['N']	[32]
33	.	O	['N']	[33]
#doc 131107
0	furthermore	O	['N']	[0]
1	,	O	['N']	[1]
2	caudate	B-BRI	['N']	[2]
3	nucleus	I-BRI	['N']	[3]
4	has	O	['N']	[4]
5	been	O	['N']	[5]
6	involved	B-was_Associated_With	['was_Associated_With_rsBRI', 'was_Associated_With_rsCOG']	[3, 29]
7	in	O	['N']	[7]
8	the	O	['N']	[8]
9	suppression	O	['N']	[9]
10	of	O	['N']	[10]
11	irrelevant	O	['N']	[11]
12	words	B-SEN_A	['N']	[12]
13	,	O	['N']	[13]
14	as	O	['N']	[14]
15	well	O	['N']	[15]
16	as	O	['N']	[16]
17	of	O	['N']	[17]
18	the	O	['N']	[18]
19	activation	B-was_Started_By	['was_Started_By_rsBRI', 'was_Started_By_rsCOG']	[3, 29]
20	of	O	['N']	[20]
21	brain	O	['N']	[21]
22	regions	O	['N']	[22]
23	that	O	['N']	[23]
24	may	O	['N']	[24]
25	interfere	O	['N']	[25]
26	with	O	['N']	[26]
27	goal-oriented	O	['N']	[27]
28	language	B-COG	['N']	[28]
29	production	I-COG	['N']	[29]
30	-lrb-	O	['N']	[30]
31	67	O	['N']	[31]
32	-rrb-	O	['N']	[32]
33	--	O	['N']	[33]
34	-lrb-	O	['N']	[34]
35	69	O	['N']	[35]
36	-rrb-	O	['N']	[36]
37	.	O	['N']	[37]
#doc 131104
0	evidence	B-Parameter_Analysis	['N']	[0]
1	from	O	['N']	[1]
2	fmri	B-DAD	['N']	[2]
3	studies	O	['N']	[3]
4	suggests	B-Parameter_Analysis	['N']	[4]
5	that	O	['N']	[5]
6	activation	B-was_Started_By	['was_Started_By_rsTSK', 'was_Started_By_rsBRI', 'was_Started_By_rsBRI', 'was_Started_By_rsBRI', 'was_Started_By_rsCOG', 'was_Started_By_rsBRI']	[51, 37, 10, 12, 44, 14]
7	of	O	['N']	[7]
8	the	O	['N']	[8]
9	caudate	B-BRI	['N']	[9]
10	nucleus	I-BRI	['N']	[10]
11	,	O	['N']	[11]
12	thalamus	B-BRI	['N']	[12]
13	,	O	['N']	[13]
14	insula	B-BRI	['N']	[14]
15	and	O	['N']	[15]
16	precentral	O	['N']	[16]
17	and	O	['N']	[17]
18	postcentral	O	['N']	[18]
19	gyri	O	['N']	[19]
20	is	O	['N']	[20]
21	associated	B-was_Associated_With	['was_Associated_With_rsTSK', 'was_Associated_With_rsBRI', 'was_Associated_With_rsBRI', 'was_Associated_With_rsBRI', 'was_Associated_With_rsCOG', 'was_Associated_With_rsBRI']	[51, 37, 10, 12, 44, 14]
22	with	O	['N']	[22]
23	articulatory	O	['N']	[23]
24	demands	O	['N']	[24]
25	-lrb-	O	['N']	[25]
26	59	O	['N']	[26]
27	-rrb-	O	['N']	[27]
28	--	O	['N']	[28]
29	-lrb-	O	['N']	[29]
30	62	O	['N']	[30]
31	-rrb-	O	['N']	[31]
32	and	O	['N']	[32]
33	that	O	['N']	[33]
34	the	O	['N']	[34]
35	superior	B-BRI	['N']	[35]
36	temporal	I-BRI	['N']	[36]
37	gyrus	I-BRI	['N']	[37]
38	forms	O	['N']	[38]
39	a	O	['N']	[39]
40	part	O	['N']	[40]
41	of	O	['N']	[41]
42	the	O	['N']	[42]
43	verbal	B-COG	['N']	[43]
44	fluency	I-COG	['N']	[44]
45	network	O	['N']	[45]
46	sub-serving	O	['N']	[46]
47	phonological	O	['N']	[47]
48	aspects	O	['N']	[48]
49	of	O	['N']	[49]
50	the	O	['N']	[50]
51	task	B-TSK	['N']	[51]
52	-lrb-	O	['N']	[52]
53	63	O	['N']	[53]
54	-rrb-	O	['N']	[54]
55	--	O	['N']	[55]
56	-lrb-	O	['N']	[56]
57	66	O	['N']	[57]
58	-rrb-	O	['N']	[58]
59	.	O	['N']	[59]
#doc 81957
0	conclusions	B-RLT	['N']	[0]
1	a	O	['N']	[1]
2	method	O	['N']	[2]
3	for	O	['N']	[3]
4	integrated	O	['N']	[4]
5	analysis	O	['N']	[5]
6	and	O	['N']	[6]
7	visualization	O	['N']	[7]
8	of	O	['N']	[8]
9	structural	O	['N']	[9]
10	and	O	['N']	[10]
11	functional	B-TOL	['N']	[11]
12	connectivity	I-TOL	['N']	[12]
13	differences	O	['N']	[13]
14	has	O	['N']	[14]
15	been	O	['N']	[15]
16	proposed	B-Parameter_Analysis	['Parameter_Analysis_rsRLT', 'Parameter_Analysis_rsTOL']	[0, 12]
17	.	O	['N']	[17]
#doc 16421
0	on	O	['N']	[0]
1	each	O	['N']	[1]
2	trial	O	['N']	[2]
3	,	O	['N']	[3]
4	participants	O	['N']	[4]
5	were	O	['N']	[5]
6	instructed	B-Experiment	['Experiment_rsSEN']	[36]
7	to	O	['N']	[7]
8	memorize	O	['N']	[8]
9	a	O	['N']	[9]
10	sequence	O	['N']	[10]
11	of	O	['N']	[11]
12	4	O	['N']	[12]
13	--	O	['N']	[13]
14	7	O	['N']	[14]
15	syllables	O	['N']	[15]
16	,	O	['N']	[16]
17	presented	O	['N']	[17]
18	either	O	['N']	[18]
19	as	O	['N']	[19]
20	letters	O	['N']	[20]
21	or	O	['N']	[21]
22	as	O	['N']	[22]
23	fingerspelling	O	['N']	[23]
24	,	O	['N']	[24]
25	during	O	['N']	[25]
26	the	O	['N']	[26]
27	encoding	B-COG	['N']	[27]
28	stage	O	['N']	[28]
29	lasting	O	['N']	[29]
30	2	O	['N']	[30]
31	--	O	['N']	[31]
32	5	O	['N']	[32]
33	s.	O	['N']	[33]
34	after	O	['N']	[34]
35	all	O	['N']	[35]
36	visual	B-SEN	['N']	[36]
37	stimuli	O	['N']	[37]
38	were	O	['N']	[38]
39	presented	O	['N']	[39]
40	and	O	['N']	[40]
41	cleared	O	['N']	[41]
42	from	O	['N']	[42]
43	the	O	['N']	[43]
44	screen	O	['N']	[44]
45	,	O	['N']	[45]
46	participants	O	['N']	[46]
47	were	O	['N']	[47]
48	requested	O	['N']	[48]
49	to	O	['N']	[49]
50	covertly	O	['N']	[50]
51	hold	O	['N']	[51]
52	the	O	['N']	[52]
53	syllable	O	['N']	[53]
54	sequence	O	['N']	[54]
55	during	O	['N']	[55]
56	the	O	['N']	[56]
57	maintenance	O	['N']	[57]
58	stage	O	['N']	[58]
59	for	O	['N']	[59]
60	12	O	['N']	[60]
61	s.	O	['N']	[61]
62	at	O	['N']	[62]
63	the	O	['N']	[63]
64	subsequent	O	['N']	[64]
65	decision	B-COG	['N']	[65]
66	stage	O	['N']	[66]
67	,	O	['N']	[67]
68	they	O	['N']	[68]
69	were	O	['N']	[69]
70	presented	O	['N']	[70]
71	with	O	['N']	[71]
72	another	O	['N']	[72]
73	syllable	O	['N']	[73]
74	sequence	O	['N']	[74]
75	which	O	['N']	[75]
76	could	O	['N']	[76]
77	be	O	['N']	[77]
78	identical	O	['N']	[78]
79	to	O	['N']	[79]
80	or	O	['N']	[80]
81	slightly	O	['N']	[81]
82	different	O	['N']	[82]
83	from	O	['N']	[83]
84	the	O	['N']	[84]
85	one	O	['N']	[85]
86	presented	O	['N']	[86]
87	during	O	['N']	[87]
88	encoding	B-COG	['N']	[88]
89	stage	O	['N']	[89]
90	.	O	['N']	[90]
#doc 131111
0	thus	O	['N']	[0]
1	,	O	['N']	[1]
2	the	O	['N']	[2]
3	observed	O	['N']	[3]
4	increased	B-was_Associated_With	['N']	[4]
5	activation	B-was_Started_By	['was_Started_By_rsCOG', 'was_Started_By_rsBRI']	[20, 11]
6	of	O	['N']	[6]
7	the	O	['N']	[7]
8	posterior	O	['N']	[8]
9	cingulate	O	['N']	[9]
10	and	O	['N']	[10]
11	precuneus	B-BRI	['N']	[11]
12	in	O	['N']	[12]
13	the	O	['N']	[13]
14	vpt	O	['N']	[14]
15	groups	O	['N']	[15]
16	may	O	['N']	[16]
17	reflect	B-was_Associated_With	['N']	[17]
18	a	O	['N']	[18]
19	greater	O	['N']	[19]
20	effort	B-COG	['N']	[20]
21	to	O	['N']	[21]
22	avoid	B-Parameter_Analysis	['N']	[22]
23	erroneous	O	['N']	[23]
24	responses	B-was_Associated_With	['was_Associated_With_rsCOG', 'was_Associated_With_rsBRI']	[20, 11]
25	.	O	['N']	[25]
#doc 131108
0	therefore	O	['N']	[0]
1	,	O	['N']	[1]
2	the	O	['N']	[2]
3	increased	B-was_Associated_With	['N']	[3]
4	activation	B-was_Started_By	['was_Started_By_rsTSK', 'was_Started_By_rsBRI', 'was_Started_By_rsCOG', 'was_Started_By_rsCOG']	[20, 8, 28, 31]
5	of	O	['N']	[5]
6	the	O	['N']	[6]
7	caudate	B-BRI	['N']	[7]
8	nucleus	I-BRI	['N']	[8]
9	in	O	['N']	[9]
10	the	O	['N']	[10]
11	vpt	O	['N']	[11]
12	groups	O	['N']	[12]
13	,	O	['N']	[13]
14	as	O	['N']	[14]
15	the	O	['N']	[15]
16	cognitive	O	['N']	[16]
17	demands	O	['N']	[17]
18	of	O	['N']	[18]
19	the	O	['N']	[19]
20	task	B-TSK	['N']	[20]
21	increased	B-was_Associated_With	['N']	[21]
22	,	O	['N']	[22]
23	may	O	['N']	[23]
24	also	O	['N']	[24]
25	reflect	B-was_Associated_With	['N']	[25]
26	an	O	['N']	[26]
27	increasing	B-was_Associated_With	['was_Associated_With_rsTSK', 'was_Associated_With_rsBRI', 'was_Associated_With_rsCOG', 'was_Associated_With_rsCOG']	[20, 8, 28, 31]
28	effort	B-COG	['N']	[28]
29	to	O	['N']	[29]
30	maintain	O	['N']	[30]
31	attention	B-COG	['N']	[31]
32	on	O	['N']	[32]
33	task-related	O	['N']	[33]
34	procedures	O	['N']	[34]
35	and	O	['N']	[35]
36	to	O	['N']	[36]
37	suppress	O	['N']	[37]
38	the	O	['N']	[38]
39	generation	O	['N']	[39]
40	of	O	['N']	[40]
41	irrelevant	O	['N']	[41]
42	words	B-SEN_A	['N']	[42]
43	.	O	['N']	[43]
#doc 131109
0	differential	O	['N']	[0]
1	activation	B-was_Started_By	['was_Started_By_rsBRI', 'was_Started_By_rsBRI', 'was_Started_By_rsCOG']	[18, 24, 9]
2	across	O	['N']	[2]
3	the	O	['N']	[3]
4	study	O	['N']	[4]
5	groups	O	['N']	[5]
6	with	O	['N']	[6]
7	increasing	B-was_Associated_With	['was_Associated_With_rsBRI', 'was_Associated_With_rsBRI', 'was_Associated_With_rsCOG']	[18, 24, 9]
8	cognitive	B-COG	['N']	[8]
9	load	I-COG	['N']	[9]
10	was	O	['N']	[10]
11	also	O	['N']	[11]
12	observed	O	['N']	[12]
13	in	O	['N']	[13]
14	the	O	['N']	[14]
15	right	O	['N']	[15]
16	posterior	O	['N']	[16]
17	cingulate	B-BRI	['N']	[17]
18	gyrus	I-BRI	['N']	[18]
19	-lrb-	O	['N']	[19]
20	BA31	O	['N']	[20]
21	-rrb-	O	['N']	[21]
22	and	O	['N']	[22]
23	right	O	['N']	[23]
24	precuneus	B-BRI	['N']	[24]
25	-lrb-	O	['N']	[25]
26	BA31	O	['N']	[26]
27	-rrb-	O	['N']	[27]
28	.	O	['N']	[28]
#doc 131119
0	between-group	O	['N']	[0]
1	differences	O	['N']	[1]
2	-lrb-	O	['N']	[2]
3	PVH+VD	O	['N']	[3]
4	-lrb-	O	['N']	[4]
5	upvh	O	['N']	[5]
6	-rrb-	O	['N']	[6]
7	that	O	['N']	[7]
8	were	O	['N']	[8]
9	linked	B-was_Associated_With	['N']	[9]
10	to	O	['N']	[10]
11	increasing	B-was_Associated_With	['was_Associated_With_rsBRI', 'was_Associated_With_rsBRI', 'was_Associated_With_rsCOG', 'was_Associated_With_rsBRI']	[21, 38, 13, 30]
12	task	B-COG	['N']	[12]
13	difficulty	I-COG	['N']	[13]
14	were	O	['N']	[14]
15	also	O	['N']	[15]
16	evident	B-Parameter_Analysis	['N']	[16]
17	in	O	['N']	[17]
18	the	O	['N']	[18]
19	left	O	['N']	[19]
20	precentral	B-BRI	['N']	[20]
21	gyrus	I-BRI	['N']	[21]
22	-lrb-	O	['N']	[22]
23	BA6	O	['N']	[23]
24	-rrb-	O	['N']	[24]
25	,	O	['N']	[25]
26	and	O	['N']	[26]
27	left	O	['N']	[27]
28	middle	B-BRI	['N']	[28]
29	frontal	I-BRI	['N']	[29]
30	gyrus	I-BRI	['N']	[30]
31	-lrb-	O	['N']	[31]
32	BA6\/8	O	['N']	[32]
33	-rrb-	O	['N']	[33]
34	i.e.	O	['N']	[34]
35	,	O	['N']	[35]
36	supplementary	O	['N']	[36]
37	motor	B-BRI	['N']	[37]
38	cortex	I-BRI	['N']	[38]
39	.	O	['N']	[39]
#doc 65587
0	in	O	['N']	[0]
1	these	O	['N']	[1]
2	studies	O	['N']	[2]
3	,	O	['N']	[3]
4	gaba	O	['N']	[4]
5	concentrations	O	['N']	[5]
6	were	O	['N']	[6]
7	measured	B-Acquisition	['N']	[7]
8	during	O	['N']	[8]
9	rest	O	['N']	[9]
10	with	O	['N']	[10]
11	magnetic	O	['N']	[11]
12	resonance	O	['N']	[12]
13	spectroscopy	O	['N']	[13]
14	-lrb-	O	['N']	[14]
15	mrs	O	['N']	[15]
16	-rrb-	O	['N']	[16]
17	,	O	['N']	[17]
18	and	O	['N']	[18]
19	the	O	['N']	[19]
20	bold	O	['N']	[20]
21	responses	B-was_Associated_With	['was_Associated_With_rsCOG']	[28]
22	were	O	['N']	[22]
23	measured	B-Acquisition	['N']	[23]
24	subsequently	O	['N']	[24]
25	during	O	['N']	[25]
26	visual	B-SEN	['N']	[26]
27	or	O	['N']	[27]
28	emotional	B-COG	['N']	[28]
29	processing	B-Experiment	['Experiment_rsSEN']	[26]
30	.	O	['N']	[30]
#doc 131120
0	results	B-was_Associated_With	['N']	[0]
1	from	I-was_Associated_With	['N']	[1]
2	neuroimaging	O	['N']	[2]
3	studies	O	['N']	[3]
4	have	O	['N']	[4]
5	shown	O	['N']	[5]
6	that	O	['N']	[6]
7	the	O	['N']	[7]
8	precentral	B-BRI	['N']	[8]
9	gyrus	I-BRI	['N']	[9]
10	-lrb-	O	['N']	[10]
11	BA6	O	['N']	[11]
12	-rrb-	O	['N']	[12]
13	and	O	['N']	[13]
14	supplementary	O	['N']	[14]
15	motor	B-BRI	['N']	[15]
16	cortex	I-BRI	['N']	[16]
17	may	O	['N']	[17]
18	be	O	['N']	[18]
19	involved	B-was_Associated_With	['was_Associated_With_rsBRI', 'was_Associated_With_rsCOG', 'was_Associated_With_rsBRI', 'was_Associated_With_rsCOG', 'was_Associated_With_rsCOG']	[16, 23, 9, 28, 31]
20	in	O	['N']	[20]
21	a	O	['N']	[21]
22	sub-vocal	O	['N']	[22]
23	rehearsal	B-COG	['N']	[23]
24	system	O	['N']	[24]
25	of	O	['N']	[25]
26	the	O	['N']	[26]
27	phonological	B-COG	['N']	[27]
28	loop	I-COG	['N']	[28]
29	of	O	['N']	[29]
30	working	B-COG	['N']	[30]
31	memory	I-COG	['N']	[31]
32	-lrb-	O	['N']	[32]
33	29	O	['N']	[33]
34	-rrb-	O	['N']	[34]
35	,	O	['N']	[35]
36	-lrb-	O	['N']	[36]
37	62	O	['N']	[37]
38	-rrb-	O	['N']	[38]
39	,	O	['N']	[39]
40	whereby	O	['N']	[40]
41	maintenance	O	['N']	[41]
42	of	O	['N']	[42]
43	verbal	O	['N']	[43]
44	information	O	['N']	[44]
45	is	O	['N']	[45]
46	achieved	O	['N']	[46]
47	.	O	['N']	[47]
#doc 49204
0	riem	O	['N']	[0]
1	and	O	['N']	[1]
2	colleagues	O	['N']	[2]
3	found	B-Parameter_Analysis	['N']	[3]
4	that	O	['N']	[4]
5	women	O	['N']	[5]
6	without	O	['N']	[6]
7	children	B-SUB	['N']	[7]
8	with	O	['N']	[8]
9	insecure	O	['N']	[9]
10	attachment	B-COG	['N']	[10]
11	showed	B-Parameter_Analysis	['N']	[11]
12	increased	B-was_Associated_With	['was_Associated_With_rsCOG', 'was_Associated_With_rsCOG', 'was_Associated_With_rsBRI']	[25, 10, 13]
13	amygdala	B-BRI	['N']	[13]
14	activation	B-was_Started_By	['was_Started_By_rsCOG', 'was_Started_By_rsCOG', 'was_Started_By_rsBRI']	[25, 10, 13]
15	when	O	['N']	[15]
16	exposed	O	['N']	[16]
17	to	O	['N']	[17]
18	infant	B-SUB	['N']	[18]
19	crying	O	['N']	[19]
20	compared	B-Parameter_Analysis	['N']	[20]
21	to	O	['N']	[21]
22	women	O	['N']	[22]
23	with	O	['N']	[23]
24	secure	O	['N']	[24]
25	attachment	B-COG	['N']	[25]
26	-lrb-	O	['N']	[26]
27	27	O	['N']	[27]
28	-rrb-	O	['N']	[28]
29	.	O	['N']	[29]
#doc 114740
0	title	O	['N']	[0]
1	:	O	['N']	[1]
2	reward	O	['N']	[2]
3	sensitivity	O	['N']	[3]
4	modulates	B-was_Associated_With	['was_Associated_With_rsCOG', 'was_Associated_With_rsBRI']	[17, 10]
5	brain	O	['N']	[5]
6	activity	B-was_Started_By	['was_Started_By_rsCOG', 'was_Started_By_rsBRI']	[17, 10]
7	in	O	['N']	[7]
8	the	O	['N']	[8]
9	prefrontal	B-BRI	['N']	[9]
10	cortex	I-BRI	['N']	[10]
11	,	O	['N']	[11]
12	acc	O	['N']	[12]
13	and	O	['N']	[13]
14	striatum	O	['N']	[14]
15	during	O	['N']	[15]
16	task	B-COG	['N']	[16]
17	switching	I-COG	['N']	[17]
18	.	O	['N']	[18]
#doc 32822
0	https:\/\/doi.org\/10.1371\/journal.pone.0171724.t003	O	['N']	[0]
1	for	O	['N']	[1]
2	both	O	['N']	[2]
3	the	O	['N']	[3]
4	active	O	['N']	[4]
5	versus	O	['N']	[5]
6	baseline	O	['N']	[6]
7	and	O	['N']	[7]
8	the	O	['N']	[8]
9	task	B-TSK	['N']	[9]
10	load	O	['N']	[10]
11	contrast	B-Parameter_Analysis	['N']	[11]
12	,	O	['N']	[12]
13	robust	O	['N']	[13]
14	activation	B-was_Started_By	['was_Started_By_rsBRI', 'was_Started_By_rsBRI', 'was_Started_By_rsBRI', 'was_Started_By_rsTSK', 'was_Started_By_rsBRI']	[19, 21, 38, 9, 27]
15	of	O	['N']	[15]
16	the	O	['N']	[16]
17	dorsolateral	O	['N']	[17]
18	prefrontal	B-BRI	['N']	[18]
19	cortex	I-BRI	['N']	[19]
20	-lrb-	O	['N']	[20]
21	dlpfc	B-BRI	['N']	[21]
22	-rrb-	O	['N']	[22]
23	,	O	['N']	[23]
24	premotor	O	['N']	[24]
25	cortex	O	['N']	[25]
26	,	O	['N']	[26]
27	precuneus	B-BRI	['N']	[27]
28	,	O	['N']	[28]
29	posterior	O	['N']	[29]
30	parietal	O	['N']	[30]
31	cortex	O	['N']	[31]
32	-lrb-	O	['N']	[32]
33	ppc	O	['N']	[33]
34	-rrb-	O	['N']	[34]
35	,	O	['N']	[35]
36	striatum	O	['N']	[36]
37	and	O	['N']	[37]
38	cerebellum	B-BRI	['N']	[38]
39	was	O	['N']	[39]
40	found	B-Parameter_Analysis	['N']	[40]
41	in	O	['N']	[41]
42	all	O	['N']	[42]
43	groups	O	['N']	[43]
44	-lrb-	O	['N']	[44]
45	fig	O	['N']	[45]
46	3A	O	['N']	[46]
47	-rrb-	O	['N']	[47]
48	.	O	['N']	[48]
#doc 65594
0	given	O	['N']	[0]
1	lead	O	['N']	[1]
2	by	O	['N']	[2]
3	previous	O	['N']	[3]
4	studies	O	['N']	[4]
5	reporting	O	['N']	[5]
6	correlations	O	['N']	[6]
7	between	O	['N']	[7]
8	the	O	['N']	[8]
9	gaba	O	['N']	[9]
10	system	O	['N']	[10]
11	and	O	['N']	[11]
12	the	O	['N']	[12]
13	vascular	O	['N']	[13]
14	response	B-was_Associated_With	['N']	[14]
15	in	O	['N']	[15]
16	the	O	['N']	[16]
17	cingulate	B-BRI	['N']	[17]
18	cortex	I-BRI	['N']	[18]
19	-lrb-	O	['N']	[19]
20	12	O	['N']	[20]
21	,	O	['N']	[21]
22	14	O	['N']	[22]
23	-rrb-	O	['N']	[23]
24	,	O	['N']	[24]
25	the	O	['N']	[25]
26	paramount	O	['N']	[26]
27	role	O	['N']	[27]
28	of	O	['N']	[28]
29	the	O	['N']	[29]
30	cingulate	B-BRI	['N']	[30]
31	cortex	I-BRI	['N']	[31]
32	in	O	['N']	[32]
33	executive	O	['N']	[33]
34	processing	B-Experiment	['N']	[34]
35	-lrb-	O	['N']	[35]
36	18	O	['N']	[36]
37	-rrb-	O	['N']	[37]
38	,	O	['N']	[38]
39	and	O	['N']	[39]
40	the	O	['N']	[40]
41	relation	B-was_Associated_With	['N']	[41]
42	between	O	['N']	[42]
43	gaba	O	['N']	[43]
44	levels	O	['N']	[44]
45	measured	B-Acquisition	['N']	[45]
46	by	O	['N']	[46]
47	mrs	O	['N']	[47]
48	and	O	['N']	[48]
49	negative	O	['N']	[49]
50	bold	O	['N']	[50]
51	responses	B-was_Associated_With	['N']	[51]
52	in	O	['N']	[52]
53	the	O	['N']	[53]
54	default	B-BRI	['N']	[54]
55	mode	I-BRI	['N']	[55]
56	network	I-BRI	['N']	[56]
57	-lrb-	O	['N']	[57]
58	dmn	B-BRI	['N']	[58]
59	-rrb-	O	['N']	[59]
60	during	O	['N']	[60]
61	working	B-COG	['N']	[61]
62	memory	I-COG	['N']	[62]
63	processing	B-Experiment	['N']	[63]
64	-lrb-	O	['N']	[64]
65	19	O	['N']	[65]
66	-rrb-	O	['N']	[66]
67	,	O	['N']	[67]
68	we	O	['N']	[68]
69	decided	O	['N']	[69]
70	to	O	['N']	[70]
71	investigate	B-Acquisition	['N']	[71]
72	the	O	['N']	[72]
73	effect	B-was_Associated_With	['N']	[73]
74	of	O	['N']	[74]
75	the	O	['N']	[75]
76	gaba-pam	O	['N']	[76]
77	dz	O	['N']	[77]
78	on	O	['N']	[78]
79	bold	O	['N']	[79]
80	responses	B-was_Associated_With	['was_Associated_With_rsBRI', 'was_Associated_With_rsBRI', 'was_Associated_With_rsCOG', 'was_Associated_With_rsBRI', 'was_Associated_With_rsBRI', 'was_Associated_With_rsCOG', 'was_Associated_With_rsBRI']	[18, 84, 87, 56, 58, 62, 31]
81	in	O	['N']	[81]
82	the	O	['N']	[82]
83	cingulate	B-BRI	['N']	[83]
84	cortex	I-BRI	['N']	[84]
85	during	O	['N']	[85]
86	working	B-COG	['N']	[86]
87	memory	I-COG	['N']	[87]
88	performance	O	['N']	[88]
89	.	O	['N']	[89]
#doc 32828
0	whole-brain	O	['N']	[0]
1	analyses	B-Parameter_Analysis	['N']	[1]
2	,	O	['N']	[2]
3	demonstrated	B-Parameter_Analysis	['N']	[3]
4	increased	B-was_Associated_With	['N']	[4]
5	activation	B-was_Started_By	['was_Started_By_rsBRI', 'was_Started_By_rsBRI', 'was_Started_By_rsTSK']	[17, 8, 29]
6	in	O	['N']	[6]
7	the	O	['N']	[7]
8	bilateral	B-BRI	['N']	[8]
9	inferior	O	['N']	[9]
10	parietal	O	['N']	[10]
11	cortex	O	['N']	[11]
12	-lrb-	O	['N']	[12]
13	ipc	O	['N']	[13]
14	-rrb-	O	['N']	[14]
15	and	O	['N']	[15]
16	the	O	['N']	[16]
17	precuneus	B-BRI	['N']	[17]
18	extending	O	['N']	[18]
19	into	O	['N']	[19]
20	the	O	['N']	[20]
21	superior	O	['N']	[21]
22	parietal	O	['N']	[22]
23	cortex	O	['N']	[23]
24	-lrb-	O	['N']	[24]
25	spc	O	['N']	[25]
26	-rrb-	O	['N']	[26]
27	with	O	['N']	[27]
28	increasing	B-was_Associated_With	['was_Associated_With_rsBRI', 'was_Associated_With_rsBRI', 'was_Associated_With_rsTSK']	[17, 8, 29]
29	task	B-TSK	['N']	[29]
30	load	O	['N']	[30]
31	for	O	['N']	[31]
32	BC+SYST	O	['N']	[32]
33	compared	B-Parameter_Analysis	['Parameter_Analysis_rsRLT']	[37]
34	to	O	['N']	[34]
35	bc	O	['N']	[35]
36	-lrb-	O	['N']	[36]
37	table	B-RLT	['N']	[37]
38	3	O	['N']	[38]
39	,	O	['N']	[39]
40	fig	O	['N']	[40]
41	3A	O	['N']	[41]
42	-rrb-	O	['N']	[42]
43	.	O	['N']	[43]
#doc 114749
0	current	O	['N']	[0]
1	approaches	O	['N']	[1]
2	in	O	['N']	[2]
3	the	O	['N']	[3]
4	study	O	['N']	[4]
5	of	O	['N']	[5]
6	the	O	['N']	[6]
7	interaction	O	['N']	[7]
8	between	O	['N']	[8]
9	cognitive	O	['N']	[9]
10	and	O	['N']	[10]
11	motivational	O	['N']	[11]
12	processes	B-Experiment	['Experiment_rsSEN']	[23]
13	highlight	O	['N']	[13]
14	the	O	['N']	[14]
15	importance	O	['N']	[15]
16	of	O	['N']	[16]
17	taking	O	['N']	[17]
18	into	O	['N']	[18]
19	account	O	['N']	[19]
20	individual	O	['N']	[20]
21	differences	O	['N']	[21]
22	in	O	['N']	[22]
23	affective	B-SEN	['N']	[23]
24	or	O	['N']	[24]
25	motivational	O	['N']	[25]
26	factors	O	['N']	[26]
27	-lrb-	O	['N']	[27]
28	1,2	O	['N']	[28]
29	-rrb-	O	['N']	[29]
30	.	O	['N']	[30]
#doc 65598
0	materials	O	['N']	[0]
1	and	O	['N']	[1]
2	methods	O	['N']	[2]
3	2.1	O	['N']	[3]
4	subjects	O	['N']	[4]
5	twenty	O	['N']	[5]
6	healthy	O	['N']	[6]
7	adults	B-SUB	['SUB_rsSUB_A']	[23]
8	-lrb-	O	['N']	[8]
9	10	O	['N']	[9]
10	males	O	['N']	[10]
11	and	O	['N']	[11]
12	10	O	['N']	[12]
13	females	O	['N']	[13]
14	-rrb-	O	['N']	[14]
15	aged	O	['N']	[15]
16	between	O	['N']	[16]
17	20	O	['N']	[17]
18	to	O	['N']	[18]
19	30	O	['N']	[19]
20	years	O	['N']	[20]
21	-lrb-	O	['N']	[21]
22	mean	O	['N']	[22]
23	age	B-SUB_A	['N']	[23]
24	=	O	['N']	[24]
25	25	O	['N']	[25]
26	years	O	['N']	[26]
27	-rrb-	O	['N']	[27]
28	were	O	['N']	[28]
29	recruited	B-was_Associated_With	['N']	[29]
30	to	O	['N']	[30]
31	the	O	['N']	[31]
32	study	O	['N']	[32]
33	by	O	['N']	[33]
34	advertisement	O	['N']	[34]
35	.	O	['N']	[35]
#doc 98372
0	in	O	['N']	[0]
1	this	O	['N']	[1]
2	study	O	['N']	[2]
3	,	O	['N']	[3]
4	23	O	['N']	[4]
5	patients	B-SUB	['N']	[5]
6	underwent	B-Experiment	['N']	[6]
7	one	O	['N']	[7]
8	mri	B-DAD	['N']	[8]
9	scan	O	['N']	[9]
10	during	O	['N']	[10]
11	the	O	['N']	[11]
12	remitting	O	['N']	[12]
13	phase	O	['N']	[13]
14	,	O	['N']	[14]
15	and	O	['N']	[15]
16	11	O	['N']	[16]
17	patients	B-SUB	['N']	[17]
18	underwent	B-Experiment	['Experiment_rsSUB', 'Experiment_rsSUB']	[17, 5]
19	two	O	['N']	[19]
20	mri	B-DAD	['N']	[20]
21	scans-one	O	['N']	[21]
22	scan	O	['N']	[22]
23	each	O	['N']	[23]
24	during	O	['N']	[24]
25	the	O	['N']	[25]
26	relapsing	O	['N']	[26]
27	and	O	['N']	[27]
28	remitting	O	['N']	[28]
29	phases	O	['N']	[29]
30	,	O	['N']	[30]
31	respectively	O	['N']	[31]
32	.	O	['N']	[32]
#doc 98375
0	the	O	['N']	[0]
1	control	O	['N']	[1]
2	patients	B-SUB	['N']	[2]
3	had	O	['N']	[3]
4	no	O	['N']	[4]
5	history	O	['N']	[5]
6	of	O	['N']	[6]
7	hypertensive	O	['N']	[7]
8	disease	O	['N']	[8]
9	,	O	['N']	[9]
10	traumatic	O	['N']	[10]
11	brain	O	['N']	[11]
12	injuries	O	['N']	[12]
13	,	O	['N']	[13]
14	neurology	O	['N']	[14]
15	diseases	O	['N']	[15]
16	,	O	['N']	[16]
17	or	O	['N']	[17]
18	brain	O	['N']	[18]
19	abnormalities	O	['N']	[19]
20	based	B-Acquisition	['N']	[20]
21	on	I-Acquisition	['Acquisition_rsSUB', 'Acquisition_rsDAD']	[2, 23]
22	conventional	O	['N']	[22]
23	mri	B-DAD	['N']	[23]
24	scans	O	['N']	[24]
25	.	O	['N']	[25]
#doc 49223
0	a	O	['N']	[0]
1	study	O	['N']	[1]
2	by	O	['N']	[2]
3	haas	O	['N']	[3]
4	and	O	['N']	[4]
5	colleagues	O	['N']	[5]
6	found	B-Parameter_Analysis	['N']	[6]
7	that	O	['N']	[7]
8	neuroticism	O	['N']	[8]
9	correlated	B-was_Associated_With	['N']	[9]
10	positively	O	['N']	[10]
11	with	O	['N']	[11]
12	sgacc	O	['N']	[12]
13	and	O	['N']	[13]
14	amygdala	B-BRI	['N']	[14]
15	activation	B-was_Started_By	['was_Started_By_rsTSK', 'was_Started_By_rsCOG', 'was_Started_By_rsCOG', 'was_Started_By_rsCOG', 'was_Started_By_rsBRI']	[49, 20, 39, 28, 14]
16	during	O	['N']	[16]
17	trials	O	['N']	[17]
18	of	O	['N']	[18]
19	high	O	['N']	[19]
20	emotional	B-COG	['N']	[20]
21	conflict	O	['N']	[21]
22	,	O	['N']	[22]
23	compared	B-Parameter_Analysis	['N']	[23]
24	with	O	['N']	[24]
25	trials	O	['N']	[25]
26	of	O	['N']	[26]
27	low	O	['N']	[27]
28	emotional	B-COG	['N']	[28]
29	conflict	O	['N']	[29]
30	-lrb-	O	['N']	[30]
31	17	O	['N']	[31]
32	-rrb-	O	['N']	[32]
33	,	O	['N']	[33]
34	which	O	['N']	[34]
35	may	O	['N']	[35]
36	reflect	B-was_Associated_With	['N']	[36]
37	increased	B-was_Associated_With	['was_Associated_With_rsTSK', 'was_Associated_With_rsCOG', 'was_Associated_With_rsCOG', 'was_Associated_With_rsCOG', 'was_Associated_With_rsBRI']	[49, 20, 39, 28, 14]
38	cognitive	B-COG	['N']	[38]
39	control	I-COG	['N']	[39]
40	in	O	['N']	[40]
41	individuals	O	['N']	[41]
42	with	O	['N']	[42]
43	high	O	['N']	[43]
44	neuroticism	O	['N']	[44]
45	during	O	['N']	[45]
46	an	O	['N']	[46]
47	emotionally	O	['N']	[47]
48	distressing	O	['N']	[48]
49	task	B-TSK	['N']	[49]
50	.	O	['N']	[50]
#doc 98374
0	thirty-four	O	['N']	[0]
1	hc	O	['N']	[1]
2	participants	O	['N']	[2]
3	from	O	['N']	[3]
4	the	O	['N']	[4]
5	local	O	['N']	[5]
6	community	O	['N']	[6]
7	were	O	['N']	[7]
8	individually	O	['N']	[8]
9	matched	B-Parameter_Analysis	['N']	[9]
10	with	O	['N']	[10]
11	the	O	['N']	[11]
12	patients	B-SUB	['SUB_rsSUB_A']	[16]
13	for	O	['N']	[13]
14	sex	O	['N']	[14]
15	,	O	['N']	[15]
16	age	B-SUB_A	['N']	[16]
17	,	O	['N']	[17]
18	and	O	['N']	[18]
19	education	O	['N']	[19]
20	level	O	['N']	[20]
21	.	O	['N']	[21]
#doc 98381
0	image	O	['N']	[0]
1	acquisition	O	['N']	[1]
2	all	O	['N']	[2]
3	participants	O	['N']	[3]
4	underwent	B-Experiment	['N']	[4]
5	mri	B-DAD	['N']	[5]
6	scans	O	['N']	[6]
7	using	B-Acquisition	['Acquisition_rsNDV', 'Acquisition_rsDAD', 'Acquisition_rsDAD']	[19, 5, 11]
8	a	O	['N']	[8]
9	3.0	O	['N']	[9]
10	t	O	['N']	[10]
11	mri	B-DAD	['N']	[11]
12	scanner	O	['N']	[12]
13	-lrb-	O	['N']	[13]
14	trio	O	['N']	[14]
15	tim	O	['N']	[15]
16	,	O	['N']	[16]
17	siemens	B-NDV	['N']	[17]
18	medical	I-NDV	['N']	[18]
19	systems	I-NDV	['N']	[19]
20	,	O	['N']	[20]
21	erlangen	O	['N']	[21]
22	,	O	['N']	[22]
23	germany	O	['N']	[23]
24	-rrb-	O	['N']	[24]
25	.	O	['N']	[25]
#doc 16461
0	by	O	['N']	[0]
1	selecting	O	['N']	[1]
2	those	O	['N']	[2]
3	voxels	B-PBA	['N']	[3]
4	showing	B-Parameter_Analysis	['N']	[4]
5	the	O	['N']	[5]
6	between-conditions	O	['N']	[6]
7	differences	O	['N']	[7]
8	-lrb-	O	['N']	[8]
9	letter	O	['N']	[9]
10	vs.	O	['N']	[10]
11	finger	O	['N']	[11]
12	-rrb-	O	['N']	[12]
13	as	O	['N']	[13]
14	described	O	['N']	[14]
15	above	O	['N']	[15]
16	-lrb-	O	['N']	[16]
17	inclusive	O	['N']	[17]
18	masking	O	['N']	[18]
19	with	O	['N']	[19]
20	voxel-level	O	['N']	[20]
21	p	O	['N']	[21]
22	-lrb-	O	['N']	[22]
23	0.001	O	['N']	[23]
24	,	O	['N']	[24]
25	uncorrected	O	['N']	[25]
26	-rrb-	O	['N']	[26]
27	,	O	['N']	[27]
28	brain	O	['N']	[28]
29	regions	O	['N']	[29]
30	showing	B-Parameter_Analysis	['N']	[30]
31	significant	O	['N']	[31]
32	shifts	B-was_Associated_With	['N']	[32]
33	of	O	['N']	[33]
34	functional	B-TOL	['N']	[34]
35	connectivity	I-TOL	['N']	[35]
36	with	O	['N']	[36]
37	stimulus	O	['N']	[37]
38	type	O	['N']	[38]
39	were	O	['N']	[39]
40	identified	B-Parameter_Analysis	['Parameter_Analysis_rsPBA', 'Parameter_Analysis_rsTOL']	[3, 35]
41	.	O	['N']	[41]
#doc 49236
0	a	O	['N']	[0]
1	future	O	['N']	[1]
2	study	O	['N']	[2]
3	,	O	['N']	[3]
4	however	O	['N']	[4]
5	,	O	['N']	[5]
6	is	O	['N']	[6]
7	required	O	['N']	[7]
8	to	O	['N']	[8]
9	examine	B-Acquisition	['Acquisition_rsSUB']	[26]
10	whether	O	['N']	[10]
11	the	O	['N']	[11]
12	activations	B-was_Started_By	['was_Started_By_rsBRI', 'was_Started_By_rsBRI', 'was_Started_By_rsCOG']	[19, 22, 31]
13	we	O	['N']	[13]
14	found	B-Parameter_Analysis	['N']	[14]
15	in	O	['N']	[15]
16	the	O	['N']	[16]
17	inferior	B-BRI	['N']	[17]
18	frontal	I-BRI	['N']	[18]
19	gyrus	I-BRI	['N']	[19]
20	and	O	['N']	[20]
21	anterior	O	['N']	[21]
22	insula	B-BRI	['N']	[22]
23	in	O	['N']	[23]
24	response	B-was_Associated_With	['N']	[24]
25	to	O	['N']	[25]
26	infant	B-SUB	['N']	[26]
27	crying	O	['N']	[27]
28	are	O	['N']	[28]
29	associated	B-was_Associated_With	['was_Associated_With_rsBRI', 'was_Associated_With_rsBRI', 'was_Associated_With_rsCOG']	[19, 22, 31]
30	with	O	['N']	[30]
31	empathy	B-COG	['N']	[31]
32	.	O	['N']	[32]
#doc 114773
0	similarly	O	['N']	[0]
1	,	O	['N']	[1]
2	a	O	['N']	[2]
3	previous	O	['N']	[3]
4	study	O	['N']	[4]
5	has	O	['N']	[5]
6	found	B-Parameter_Analysis	['N']	[6]
7	that	O	['N']	[7]
8	sustained	O	['N']	[8]
9	activity	B-was_Started_By	['was_Started_By_rsBRI', 'was_Started_By_rsTSK']	[17, 21]
10	of	O	['N']	[10]
11	the	O	['N']	[11]
12	acc	O	['N']	[12]
13	and	O	['N']	[13]
14	the	O	['N']	[14]
15	lateral	O	['N']	[15]
16	prefrontal	B-BRI	['N']	[16]
17	cortex	I-BRI	['N']	[17]
18	during	O	['N']	[18]
19	the	O	['N']	[19]
20	n-back	B-TSK	['N']	[20]
21	task	I-TSK	['N']	[21]
22	correlated	B-was_Associated_With	['was_Associated_With_rsBRI', 'was_Associated_With_rsTSK']	[17, 21]
23	negatively	O	['N']	[23]
24	with	O	['N']	[24]
25	bas	O	['N']	[25]
26	scores	B-Parameter_Analysis	['N']	[26]
27	-lrb-	O	['N']	[27]
28	20	O	['N']	[28]
29	-rrb-	O	['N']	[29]
30	.	O	['N']	[30]
#doc 114774
0	in	O	['N']	[0]
1	accordance	O	['N']	[1]
2	with	O	['N']	[2]
3	the	O	['N']	[3]
4	classical	O	['N']	[4]
5	arousal	B-COG	['N']	[5]
6	theory	O	['N']	[6]
7	,	O	['N']	[7]
8	which	O	['N']	[8]
9	explains	O	['N']	[9]
10	that	O	['N']	[10]
11	extraverts	O	['N']	[11]
12	outperform	O	['N']	[12]
13	introverts	O	['N']	[13]
14	during	O	['N']	[14]
15	difficult	O	['N']	[15]
16	tasks	B-TSK	['N']	[16]
17	,	O	['N']	[17]
18	the	O	['N']	[18]
19	authors	O	['N']	[19]
20	proposed	B-Parameter_Analysis	['N']	[20]
21	a	O	['N']	[21]
22	neural	O	['N']	[22]
23	efficiency	B-COG	['N']	[23]
24	theory	O	['N']	[24]
25	that	O	['N']	[25]
26	linked	B-was_Associated_With	['N']	[26]
27	the	O	['N']	[27]
28	bas	O	['N']	[28]
29	to	O	['N']	[29]
30	lower	B-was_Associated_With	['was_Associated_With_rsTSK', 'was_Associated_With_rsTSK', 'was_Associated_With_rsCOG', 'was_Associated_With_rsCOG', 'was_Associated_With_rsBRI']	[16, 48, 5, 23, 44]
31	neural	O	['N']	[31]
32	activation	B-was_Started_By	['was_Started_By_rsTSK', 'was_Started_By_rsTSK', 'was_Started_By_rsCOG', 'was_Started_By_rsCOG', 'was_Started_By_rsBRI']	[16, 48, 5, 23, 44]
33	in	O	['N']	[33]
34	target	O	['N']	[34]
35	brain	O	['N']	[35]
36	areas	O	['N']	[36]
37	-lrb-	O	['N']	[37]
38	i.e.	O	['N']	[38]
39	,	O	['N']	[39]
40	acc	O	['N']	[40]
41	and	O	['N']	[41]
42	lateral	O	['N']	[42]
43	prefrontal	B-BRI	['N']	[43]
44	cortex	I-BRI	['N']	[44]
45	-rrb-	O	['N']	[45]
46	during	O	['N']	[46]
47	cognitive	B-TSK	['N']	[47]
48	tasks	I-TSK	['N']	[48]
49	that	O	['N']	[49]
50	required	O	['N']	[50]
51	sustained	O	['N']	[51]
52	control	O	['N']	[52]
53	.	O	['N']	[53]
#doc 114776
0	given	O	['N']	[0]
1	that	O	['N']	[1]
2	this	O	['N']	[2]
3	region	O	['N']	[3]
4	seems	O	['N']	[4]
5	to	O	['N']	[5]
6	be	O	['N']	[6]
7	sensitive	B-was_Associated_With	['N']	[7]
8	to	O	['N']	[8]
9	the	O	['N']	[9]
10	costs	O	['N']	[10]
11	of	O	['N']	[11]
12	engaging	B-Experiment	['N']	[12]
13	in	O	['N']	[13]
14	controlled	O	['N']	[14]
15	processing	B-Experiment	['Experiment_rsTSK']	[43]
16	-lrb-	O	['N']	[16]
17	4	O	['N']	[17]
18	-rrb-	O	['N']	[18]
19	,	O	['N']	[19]
20	the	O	['N']	[20]
21	different	O	['N']	[21]
22	association	O	['N']	[22]
23	of	O	['N']	[23]
24	the	O	['N']	[24]
25	bas	O	['N']	[25]
26	and	O	['N']	[26]
27	lateral	O	['N']	[27]
28	prefrontal	B-BRI	['N']	[28]
29	cortex	I-BRI	['N']	[29]
30	in	O	['N']	[30]
31	these	O	['N']	[31]
32	previous	O	['N']	[32]
33	studies	O	['N']	[33]
34	might	O	['N']	[34]
35	be	O	['N']	[35]
36	linked	B-was_Associated_With	['was_Associated_With_rsTSK', 'was_Associated_With_rsBRI']	[43, 29]
37	with	O	['N']	[37]
38	the	O	['N']	[38]
39	different	O	['N']	[39]
40	demands	O	['N']	[40]
41	of	O	['N']	[41]
42	each	O	['N']	[42]
43	task	B-TSK	['N']	[43]
44	.	O	['N']	[44]
#doc 131163
0	osher	O	['N']	[0]
1	et	O	['N']	[1]
2	al.	O	['N']	[2]
3	-lrb-	O	['N']	[3]
4	18	O	['N']	[4]
5	-rrb-	O	['N']	[5]
6	suggested	B-Parameter_Analysis	['N']	[6]
7	that	O	['N']	[7]
8	euthymic	O	['N']	[8]
9	bipolar	O	['N']	[9]
10	patients	B-SUB	['N']	[10]
11	,	O	['N']	[11]
12	who	O	['N']	[12]
13	were	O	['N']	[13]
14	found	B-Parameter_Analysis	['N']	[14]
15	to	O	['N']	[15]
16	be	O	['N']	[16]
17	low	O	['N']	[17]
18	in	O	['N']	[18]
19	ps	O	['N']	[19]
20	compared	B-Parameter_Analysis	['N']	[20]
21	to	O	['N']	[21]
22	controls	O	['N']	[22]
23	,	O	['N']	[23]
24	are	O	['N']	[24]
25	unusually	O	['N']	[25]
26	susceptible	O	['N']	[26]
27	to	O	['N']	[27]
28	switches	O	['N']	[28]
29	between	O	['N']	[29]
30	behavioural	O	['N']	[30]
31	activation	B-was_Started_By	['was_Started_By_rsCOG', 'was_Started_By_rsCOG']	[67, 62]
32	and	O	['N']	[32]
33	inhibition	O	['N']	[33]
34	under	O	['N']	[34]
35	intermittent	O	['N']	[35]
36	positive	O	['N']	[36]
37	reinforcement	O	['N']	[37]
38	over	O	['N']	[38]
39	the	O	['N']	[39]
40	last	O	['N']	[40]
41	decade	O	['N']	[41]
42	,	O	['N']	[42]
43	functional	B-DAD	['N']	[43]
44	magnetic	I-DAD	['N']	[44]
45	resonance	I-DAD	['N']	[45]
46	imaging	I-DAD	['N']	[46]
47	-lrb-	O	['N']	[47]
48	fmri	B-DAD	['N']	[48]
49	-rrb-	O	['N']	[49]
50	studies	O	['N']	[50]
51	have	O	['N']	[51]
52	substantially	O	['N']	[52]
53	refined	O	['N']	[53]
54	our	O	['N']	[54]
55	knowledge	O	['N']	[55]
56	of	O	['N']	[56]
57	the	O	['N']	[57]
58	networks	O	['N']	[58]
59	involved	B-was_Associated_With	['was_Associated_With_rsCOG', 'was_Associated_With_rsCOG']	[67, 62]
60	in	O	['N']	[60]
61	emotion	B-COG	['N']	[61]
62	recognition	I-COG	['N']	[62]
63	-lrb-	O	['N']	[63]
64	23	O	['N']	[64]
65	-rrb-	O	['N']	[65]
66	and	O	['N']	[66]
67	attention	B-COG	['N']	[67]
68	-lrb-	O	['N']	[68]
69	24	O	['N']	[69]
70	-rrb-	O	['N']	[70]
71	.	O	['N']	[71]
#doc 131165
0	for	O	['N']	[0]
1	example	O	['N']	[1]
2	,	O	['N']	[2]
3	using	B-Acquisition	['Acquisition_rsDAD']	[4]
4	fmri	B-DAD	['N']	[4]
5	,	O	['N']	[5]
6	gusnard	O	['N']	[6]
7	et	O	['N']	[7]
8	al.	O	['N']	[8]
9	-lrb-	O	['N']	[9]
10	11	O	['N']	[10]
11	-rrb-	O	['N']	[11]
12	found	B-Parameter_Analysis	['N']	[12]
13	that	O	['N']	[13]
14	individual	O	['N']	[14]
15	differences	O	['N']	[15]
16	in	O	['N']	[16]
17	ps	O	['N']	[17]
18	were	O	['N']	[18]
19	associated	B-was_Associated_With	['was_Associated_With_rsTSK', 'was_Associated_With_rsBRI', 'was_Associated_With_rsCOG']	[48, 36, 26]
20	with	O	['N']	[20]
21	differential	O	['N']	[21]
22	brain	O	['N']	[22]
23	activation	B-was_Started_By	['was_Started_By_rsTSK', 'was_Started_By_rsBRI', 'was_Started_By_rsCOG']	[48, 36, 26]
24	in	O	['N']	[24]
25	emotion	B-COG	['N']	[25]
26	regulation	I-COG	['N']	[26]
27	networks	O	['N']	[27]
28	-lrb-	O	['N']	[28]
29	including	O	['N']	[29]
30	the	O	['N']	[30]
31	lateral	O	['N']	[31]
32	orbital	O	['N']	[32]
33	and	O	['N']	[33]
34	medial	O	['N']	[34]
35	prefrontal	B-BRI	['N']	[35]
36	cortex	I-BRI	['N']	[36]
37	-lrb-	O	['N']	[37]
38	mpfc	O	['N']	[38]
39	-rrb-	O	['N']	[39]
40	and	O	['N']	[40]
41	ventral	O	['N']	[41]
42	striatum	O	['N']	[42]
43	-rrb-	O	['N']	[43]
44	in	O	['N']	[44]
45	a	O	['N']	[45]
46	self-referential	O	['N']	[46]
47	judgment	B-TSK	['N']	[47]
48	task	I-TSK	['N']	[48]
49	-lrb-	O	['N']	[49]
50	how	O	['N']	[50]
51	the	O	['N']	[51]
52	picture	O	['N']	[52]
53	made	O	['N']	[53]
54	them	O	['N']	[54]
55	feel	O	['N']	[55]
56	-rrb-	O	['N']	[56]
57	-lrb-	O	['N']	[57]
58	11	O	['N']	[58]
59	-rrb-	O	['N']	[59]
60	.	O	['N']	[60]
#doc 16480
0	the	O	['N']	[0]
1	encoding	B-COG	['N']	[1]
2	stage	O	['N']	[2]
3	relative	O	['N']	[3]
4	to	O	['N']	[4]
5	the	O	['N']	[5]
6	baseline	O	['N']	[6]
7	produced	O	['N']	[7]
8	distributed	O	['N']	[8]
9	and	O	['N']	[9]
10	left-predominant	O	['N']	[10]
11	activation	B-was_Started_By	['was_Started_By_rsCOG', 'was_Started_By_rsBRI']	[1, 14]
12	of	O	['N']	[12]
13	the	O	['N']	[13]
14	bilateral	B-BRI	['N']	[14]
15	occipital	O	['N']	[15]
16	,	O	['N']	[16]
17	parietal	O	['N']	[17]
18	,	O	['N']	[18]
19	temporal	O	['N']	[19]
20	and	O	['N']	[20]
21	frontal	O	['N']	[21]
22	regions	O	['N']	[22]
23	.	O	['N']	[23]
#doc 131168
0	the	O	['N']	[0]
1	close	O	['N']	[1]
2	interactions	O	['N']	[2]
3	between	O	['N']	[3]
4	the	O	['N']	[4]
5	emotional	B-COG	['N']	[5]
6	salience	O	['N']	[6]
7	that	O	['N']	[7]
8	is	O	['N']	[8]
9	represented	O	['N']	[9]
10	by	O	['N']	[10]
11	amygdala	B-BRI	['N']	[11]
12	activity	B-was_Started_By	['N']	[12]
13	,	O	['N']	[13]
14	the	O	['N']	[14]
15	volitional	O	['N']	[15]
16	urges	O	['N']	[16]
17	represented	O	['N']	[17]
18	by	O	['N']	[18]
19	acc	O	['N']	[19]
20	activity	B-was_Started_By	['N']	[20]
21	,	O	['N']	[21]
22	the	O	['N']	[22]
23	incentive	O	['N']	[23]
24	signals	O	['N']	[24]
25	represented	O	['N']	[25]
26	by	O	['N']	[26]
27	ventral	O	['N']	[27]
28	striatum	O	['N']	[28]
29	activity	B-was_Started_By	['N']	[29]
30	,	O	['N']	[30]
31	and	O	['N']	[31]
32	the	O	['N']	[32]
33	feelings	O	['N']	[33]
34	state	O	['N']	[34]
35	represented	O	['N']	[35]
36	by	O	['N']	[36]
37	anterior	O	['N']	[37]
38	insular	O	['N']	[38]
39	cortex	O	['N']	[39]
40	activity	B-was_Started_By	['was_Started_By_rsCOG', 'was_Started_By_rsBRI', 'was_Started_By_rsCOG']	[5, 11, 45]
41	suggest	B-Parameter_Analysis	['N']	[41]
42	that	O	['N']	[42]
43	each	O	['N']	[43]
44	global	O	['N']	[44]
45	emotional	B-COG	['N']	[45]
46	moment	O	['N']	[46]
47	integrates	O	['N']	[47]
48	feelings	O	['N']	[48]
49	and	O	['N']	[49]
50	motivational	O	['N']	[50]
51	values	O	['N']	[51]
52	-lrb-	O	['N']	[52]
53	25	O	['N']	[53]
54	-rrb-	O	['N']	[54]
55	.	O	['N']	[55]
#doc 16483
0	on	O	['N']	[0]
1	the	O	['N']	[1]
2	other	O	['N']	[2]
3	hand	O	['N']	[3]
4	,	O	['N']	[4]
5	the	O	['N']	[5]
6	decision	B-COG	['N']	[6]
7	stage	O	['N']	[7]
8	relative	O	['N']	[8]
9	to	O	['N']	[9]
10	the	O	['N']	[10]
11	baseline	O	['N']	[11]
12	activated	B-was_Started_By	['was_Started_By_rsCOG', 'was_Started_By_rsBRI']	[6, 14]
13	the	O	['N']	[13]
14	bilateral	B-BRI	['N']	[14]
15	frontoparietal	O	['N']	[15]
16	regions	O	['N']	[16]
17	,	O	['N']	[17]
18	including	O	['N']	[18]
19	the	O	['N']	[19]
20	precentral	O	['N']	[20]
21	and	O	['N']	[21]
22	postcentral	O	['N']	[22]
23	gyri	O	['N']	[23]
24	,	O	['N']	[24]
25	with	O	['N']	[25]
26	a	O	['N']	[26]
27	trend	O	['N']	[27]
28	of	O	['N']	[28]
29	left	O	['N']	[29]
30	hemispheric	O	['N']	[30]
31	lateralization	O	['N']	[31]
32	.	O	['N']	[32]
#doc 82018
0	the	O	['N']	[0]
1	images	O	['N']	[1]
2	for	O	['N']	[2]
3	trial-unique	O	['N']	[3]
4	objects	O	['N']	[4]
5	and	O	['N']	[5]
6	scene	O	['N']	[6]
7	objects	O	['N']	[7]
8	were	O	['N']	[8]
9	respectively	O	['N']	[9]
10	taken	O	['N']	[10]
11	from	O	['N']	[11]
12	stimulus	O	['N']	[12]
13	sets	O	['N']	[13]
14	developed	B-Experiment	['Experiment_rsSEN']	[29]
15	for	O	['N']	[15]
16	research	O	['N']	[16]
17	purposes	O	['N']	[17]
18	,	O	['N']	[18]
19	described	O	['N']	[19]
20	in	O	['N']	[20]
21	brady	O	['N']	[21]
22	et	O	['N']	[22]
23	al.	O	['N']	[23]
24	-lrb-	O	['N']	[24]
25	22	O	['N']	[25]
26	-rrb-	O	['N']	[26]
27	-lrb-	O	['N']	[27]
28	computational	O	['N']	[28]
29	visual	B-SEN	['N']	[29]
30	cognition	O	['N']	[30]
31	lab	O	['N']	[31]
32	,	O	['N']	[32]
33	http:\/\/cvcl.mit.edu\/MM	O	['N']	[33]
34	,	O	['N']	[34]
35	cambridge	O	['N']	[35]
36	,	O	['N']	[36]
37	ma	O	['N']	[37]
38	-rrb-	O	['N']	[38]
39	and	O	['N']	[39]
40	hannula	O	['N']	[40]
41	et	O	['N']	[41]
42	al.	O	['N']	[42]
43	-lrb-	O	['N']	[43]
44	23	O	['N']	[44]
45	-rrb-	O	['N']	[45]
[truncated: 310,097 more rows]
